# Supplementary material for: The histone variant H2A.Z is an important regulator of enhancer activity
Source: Nucleic Acids Res. 2015 Aug 28;43(20):9742–56. doi: 10.1093/nar/gkv825 (PMC4787790; doi:10.1093/nar/gkv825)
Supplement: SUPPLEMENTARY DATA [file supp_gkv825_nar-00353-x-2015-File012.xlsx]

## Sheet: Feuil1
ERα w/ H2A.Z
Rank	Name	P-value	log P-pvalue	# Target Sequences with Motif	% of Targets Sequences with Motif	# Background Sequences with Motif	% of Background Sequences with Motif	Enrichment over Background
1	ERE(NR/IR3)/MCF7-ERa-ChIP-Seq/Homer	1e-93	-2.164e+02	257	17.27	1725.5	3.63	4.75758
2	FOXA1(Forkhead)/LNCAP-FOXA1-ChIP-Seq/Homer	1e-74	-1.710e+02	306	20.56	2983.6	6.28	3.27389
3	FOXA1(Forkhead)/MCF7-FOXA1-ChIP-Seq/Homer	1e-65	-1.504e+02	254	17.07	2340.7	4.93	3.46247
4	Foxa2(Forkhead)/Liver-Foxa2-ChIP-Seq/Homer	1e-60	-1.397e+02	238	15.99	2200.2	4.63	3.45356
5	Jun-AP1(bZIP)/K562-cJun-ChIP-Seq/Homer	1e-53	-1.227e+02	149	10.01	1001.7	2.11	4.74408
6	AP-1(bZIP)/ThioMac-PU.1-ChIP-Seq/Homer	1e-47	-1.097e+02	255	17.14	2945.3	6.2	2.76452
7	AP-2alpha(AP2)/Hela-AP2alpha-ChIP-Seq/Homer	1e-41	-9.556e+01	406	27.28	6567.6	13.82	1.97395
8	AP2gamma(AP2)/MCF7-TFAP2c-ChIP-Seq/Homer	1e-39	-9.018e+01	407	27.35	6746.2	14.2	1.92606
9	Esrrb(NR)/mES-Esrrb-ChIP-Seq/Homer	1e-32	-7.510e+01	245	16.47	3419.4	7.2	2.2875
10	FOXP1(Forkhead)/H9-FOXP1-ChIP-Seq(GSE31006)/Homer	1e-27	-6.270e+01	108	7.26	991.4	2.09	3.47368
11	ARE(NR)/LNCAP-AR-ChIP-Seq/Homer	1e-25	-5.848e+01	116	7.8	1184.9	2.49	3.13253
12	Erra(NR)/HepG2-Erra-ChIP-Seq/Homer	1e-23	-5.367e+01	662	44.49	15197.9	31.98	1.39118
ERα w/o H2A.Z
Rank	Name	P-value	log P-pvalue	# Target Sequences with Motif	% of Targets Sequences with Motif	# Background Sequences with Motif	% of Background Sequences with Motif	Enrichment over Background
1	ERE(NR/IR3)/MCF7-ERa-ChIP-Seq/Homer	1e-462	-1.066e+03	1149	17.44	1394.7	3.27	5.33333
2	FOXA1(Forkhead)/LNCAP-FOXA1-ChIP-Seq/Homer	1e-359	-8.282e+02	1822	27.66	4226.9	9.92	2.78831
3	FOXA1(Forkhead)/MCF7-FOXA1-ChIP-Seq/Homer	1e-348	-8.017e+02	1602	24.32	3440.4	8.07	3.01363
4	Foxa2(Forkhead)/Liver-Foxa2-ChIP-Seq/Homer	1e-278	-6.422e+02	1291	19.6	2733.1	6.41	3.05772
5	Esrrb(NR)/mES-Esrrb-ChIP-Seq/Homer	1e-200	-4.628e+02	1217	18.48	3040.4	7.13	2.59187
6	Erra(NR)/HepG2-Erra-ChIP-Seq/Homer	1e-154	-3.550e+02	2841	43.13	11871	27.85	1.54865
7	AP-2alpha(AP2)/Hela-AP2alpha-ChIP-Seq/Homer	1e-147	-3.395e+02	1325	20.12	4059.5	9.52	2.11345
8	AP2gamma(AP2)/MCF7-TFAP2c-ChIP-Seq/Homer	1e-147	-3.392e+02	1391	21.12	4366.1	10.24	2.0625
9	GATA3(Zf)/iTreg-Gata3-ChIP-Seq(GSE20898)/Homer	1e-133	-3.076e+02	1613	24.49	5627.4	13.2	1.8553
10	TEAD(TEA)/Fibroblast-PU.1-ChIP-Seq/Homer	1e-110	-2.544e+02	903	13.71	2601.3	6.1	2.24754
11	Jun-AP1(bZIP)/K562-cJun-ChIP-Seq/Homer	1e-108	-2.503e+02	470	7.14	909.2	2.13	3.35211
12	FOXP1(Forkhead)/H9-FOXP1-ChIP-Seq(GSE31006)/Homer	1e-105	-2.422e+02	578	8.77	1322.3	3.1	2.82903
