# Supplementary material for: The histone variant H2A.Z is an important regulator of enhancer activity
Source: Nucleic Acids Res. 2015 Aug 28;43(20):9742–56. doi: 10.1093/nar/gkv825 (PMC4787790; doi:10.1093/nar/gkv825)
Supplement: SUPPLEMENTARY DATA [file supp_gkv825_nar-00353-x-2015-File013.xlsx]

## Sheet: with H2A.Z 
ERa w/H2A.Z , un/low-methylated, no binding ERa (-E2)
# Ontology	Term Name	Term ID	Binom Rank	Binom Raw P-Value	Binom Bonferroni P-Value	Binom FDR Q-Val	Binom Fold Enrichment	Binom Expected	Binom Observed Region Hits	Binom Genome Fraction	Binom Region Set Coverage	Hyper Rank	Hyper Raw P-Value	Hyper Bonferroni P-Value	Hyper FDR Q-Val	Hyper Fold Enrichment	Hyper Expected	Hyper Observed Gene Hits	Hyper Total Genes	Hyper Gene Set Coverage	Hyper Term Gene Coverage
GO Biological Process	regulation of mRNA stability	GO:0043488	2	0.000008250958	0.07228664303799999	0.036143321518999995	18.59626	0.2688712	5	0.003734323	0.06944444	1	0.00000324411	0.028421647709999998	0.028421647709999998	21.50788	0.2324729	5	33	0.04	0.1515152
GO Biological Process	regulation of RNA stability	GO:0043487	3	0.000009833033	0.086147202113	0.028715734037666668	17.92732	0.278904	5	0.003873666	0.06944444	2	0.000005066681	0.044389192241	0.0221945961205	19.71556	0.2536069	5	36	0.04	0.1388889
MSigDB Cancer Neighborhood	Neighborhood of LTK	MORF_LTK	1	0.000007513448	0.003208242296	0.003208242296	9.881622	0.7083857	7	0.009838691	0.09722222	1	0.00003228445	0.013785460150000001	0.013785460150000001	7.824126	0.8946686	7	127	0.056	0.05511811
MSigDB Cancer Neighborhood	Neighborhood of RBBP8	MORF_RBBP8	2	0.00003208494	0.01370026938	0.00685013469	6.524918	1.226069	8	0.01702874	0.1111111	2	0.0000518901	0.0221570727	0.01107853635	6.105462	1.310302	8	186	0.064	0.04301075
MSigDB Cancer Neighborhood	Neighborhood of MT4	MORF_MT4	3	0.00008908696	0.038040131920000005	0.012680043973333334	5.633803	1.42	8	0.01972222	0.1111111	3	0.0001471543	0.0628348861	0.020944962033333334	5.257481	1.521641	8	216	0.064	0.03703704
MSigDB Cancer Neighborhood	Neighborhood of RAGE	MORF_RAGE	4	0.00009700881	0.041422761870000005	0.010355690467500001	8.199248	0.7317744	6	0.01016353	0.08333333	4	0.0002795268	0.1193579436	0.0298394859	6.706394	0.8946686	6	127	0.048	0.04724409
MSigDB Cancer Neighborhood	Neighborhood of JAK3	MORF_JAK3	5	0.0001627131	0.06947849369999999	0.013895698739999999	9.874508	0.5063543	5	0.007032699	0.06944444	5	0.0002996824	0.1279643848	0.02559287696	8.551325	0.5847047	5	83	0.04	0.06024096
Pathway Commons	Signaling events mediated by VEGFR1 and VEGFR2	517094	1	0.00008128454	0.13062425578	0.13062425578	2.282252	10.07777	23	0.139969	0.3194444	1	0.00003308762	0.053171805339999996	0.053171805339999996	2.51921	9.129847	23	1296	0.184	0.01774691
Pathway Commons	LKB1 signaling events	517227	2	0.00008603478	0.13825789146	0.06912894573	2.273929	10.11465	23	0.1404813	0.3194444	3	0.00003820643	0.061397733010000004	0.020465911003333333	2.496098	9.214382	23	1308	0.184	0.0175841
Pathway Commons	VEGF and VEGFR signaling network	517153	3	0.00009686015	0.15565426105	0.05188475368333333	2.256607	10.19229	23	0.1415596	0.3194444	2	0.00003642588	0.05853638916	0.02926819458	2.503755	9.186204	23	1304	0.184	0.01763804
Pathway Commons	Proteoglycan syndecan-mediated signaling events	517215	4	0.0001266962	0.20360079339999998	0.050900198349999995	2.21758	10.37167	23	0.1440509	0.3194444	5	0.00005879759	0.09448772713	0.018897545426	2.427432	9.475034	23	1345	0.184	0.01710037
Pathway Commons	Beta1 integrin cell surface interactions	517095	5	0.0001446818	0.2325036526	0.04650073052	2.198398	10.46217	23	0.1453079	0.3194444	6	0.00006366326	0.10230685881999999	0.017051143136666665	2.414864	9.524346	23	1352	0.184	0.01701183
Pathway Commons	Glypican pathway	517037	6	0.0001607917	0.2583922619	0.04306537698333333	2.183193	10.53503	23	0.1463199	0.3194444	4	0.00005426888	0.08721009015999999	0.021802522539999997	2.440132	9.425721	23	1338	0.184	0.01718984
Pathway Commons	Integrin family cell surface interactions	517077	7	0.0001751798	0.2815139386	0.04021627694285714	2.170882	10.59477	23	0.1471496	0.3194444	7	0.00008600205	0.13820529435	0.01974361347857143	2.367582	9.714551	23	1379	0.184	0.01667875
Pathway Commons	Insulin Pathway	517044	8	0.0002091936	0.3361741152	0.0420217644	2.20174	9.992096	22	0.1387791	0.3055556	8	0.00008880919	0.14271636832999998	0.017839546041249998	2.424646	9.07349	22	1288	0.176	0.01708075
Pathway Commons	Internalization of ErbB1	517087	8	0.0002091936	0.3361741152	0.0420217644	2.20174	9.992096	22	0.1387791	0.3055556	8	0.00008880919	0.14271636832999998	0.017839546041249998	2.424646	9.07349	22	1288	0.176	0.01708075
Pathway Commons	Urokinase-type plasminogen activator (uPA) and uPAR-mediated signaling	517097	8	0.0002091936	0.3361741152	0.0420217644	2.20174	9.992096	22	0.1387791	0.3055556	8	0.00008880919	0.14271636832999998	0.017839546041249998	2.424646	9.07349	22	1288	0.176	0.01708075
Pathway Commons	PDGFR-beta signaling pathway	517118	8	0.0002091936	0.3361741152	0.0420217644	2.20174	9.992096	22	0.1387791	0.3055556	8	0.00008880919	0.14271636832999998	0.017839546041249998	2.424646	9.07349	22	1288	0.176	0.01708075
Pathway Commons	EGF receptor (ErbB1) signaling pathway	517128	8	0.0002091936	0.3361741152	0.0420217644	2.20174	9.992096	22	0.1387791	0.3055556	8	0.00008880919	0.14271636832999998	0.017839546041249998	2.424646	9.07349	22	1288	0.176	0.01708075
Pathway Commons	Class I PI3K signaling events	517131	8	0.0002091936	0.3361741152	0.0420217644	2.20174	9.992096	22	0.1387791	0.3055556	8	0.00008880919	0.14271636832999998	0.017839546041249998	2.424646	9.07349	22	1288	0.176	0.01708075
Pathway Commons	Arf6 signaling events	517132	8	0.0002091936	0.3361741152	0.0420217644	2.20174	9.992096	22	0.1387791	0.3055556	8	0.00008880919	0.14271636832999998	0.017839546041249998	2.424646	9.07349	22	1288	0.176	0.01708075
Pathway Commons	mTOR signaling pathway	517149	8	0.0002091936	0.3361741152	0.0420217644	2.20174	9.992096	22	0.1387791	0.3055556	8	0.00008880919	0.14271636832999998	0.017839546041249998	2.424646	9.07349	22	1288	0.176	0.01708075
Pathway Commons	Signaling events mediated by focal adhesion kinase	517152	8	0.0002091936	0.3361741152	0.0420217644	2.20174	9.992096	22	0.1387791	0.3055556	8	0.00008880919	0.14271636832999998	0.017839546041249998	2.424646	9.07349	22	1288	0.176	0.01708075
Pathway Commons	Arf6 downstream pathway	517163	8	0.0002091936	0.3361741152	0.0420217644	2.20174	9.992096	22	0.1387791	0.3055556	8	0.00008880919	0.14271636832999998	0.017839546041249998	2.424646	9.07349	22	1288	0.176	0.01708075
Pathway Commons	S1P1 pathway	517172	8	0.0002091936	0.3361741152	0.0420217644	2.20174	9.992096	22	0.1387791	0.3055556	8	0.00008880919	0.14271636832999998	0.017839546041249998	2.424646	9.07349	22	1288	0.176	0.01708075
Pathway Commons	ErbB1 downstream signaling	517180	8	0.0002091936	0.3361741152	0.0420217644	2.20174	9.992096	22	0.1387791	0.3055556	8	0.00008880919	0.14271636832999998	0.017839546041249998	2.424646	9.07349	22	1288	0.176	0.01708075
Pathway Commons	Arf6 trafficking events	517193	8	0.0002091936	0.3361741152	0.0420217644	2.20174	9.992096	22	0.1387791	0.3055556	8	0.00008880919	0.14271636832999998	0.017839546041249998	2.424646	9.07349	22	1288	0.176	0.01708075
MSigDB miRNA Motifs	Targets of MicroRNA CAGCCTC,MIR-485-5P	CAGCCTC,MIR-485-5P	1	0.000004302198	0.0009507857579999999	0.0009507857579999999	8.640769	0.9258436	8	0.01285894	0.1111111	1	0.00001795734	0.00396857214	0.00396857214	8.566069	0.8171776	7	116	0.056	0.06034483
MSigDB miRNA Motifs	Targets of MicroRNA CTTTGCA,MIR-527	CTTTGCA,MIR-527	2	0.0004905871	0.1084197491	0.05420987455	3.899148	2.308197	9	0.03205829	0.125	3	0.0005248183	0.1159848443	0.038661614766666665	4.993286	1.401882	7	199	0.056	0.03517588
# GREAT version 2.0.2	Species assembly: hg19	Association rule: Basal+extension: 5000 bp upstream, 1000 bp downstream, 1000000 bp max extension, curated regulatory domains excluded

## Sheet: without H2A.Z
ERa w/o H2A.Z , un/low-methylated, no binding ERa (-E2)
# Ontology	Term Name	Term ID	Binom Rank	Binom Raw P-Value	Binom Bonferroni P-Value	Binom FDR Q-Val	Binom Fold Enrichment	Binom Expected	Binom Observed Region Hits	Binom Genome Fraction	Binom Region Set Coverage	Hyper Rank	Hyper Raw P-Value	Hyper Bonferroni P-Value	Hyper FDR Q-Val	Hyper Fold Enrichment	Hyper Expected	Hyper Observed Gene Hits	Hyper Total Genes	Hyper Gene Set Coverage	Hyper Term Gene Coverage
MSigDB Pathway	Map Kinase Inactivation of SMRT Corepressor	BIOCARTA_EGFR_SMRTE_PATHWAY	2	2.105419e-7	0.000185276872	0.000092638436	39.51217	0.1265433	5	0.001888706	0.07462687	1	0.00004666109	0.0410617592	0.0410617592	40.66616	0.07377142	3	11	0.02521008	0.2727273
MSigDB Perturbation	Genes within amplicon 16q24 identified in a copy number alterations study of 191 breast tumor samples.	NIKOLSKY_BREAST_CANCER_16Q24_AMPLICON	13	0.0001336236	0.3172224264	0.024401725107692306	31.08522	0.09650888	3	0.001440431	0.04477612	1	7.814405e-7	0.001855139747	0.001855139747	18.63866	0.3219116	6	48	0.05042017	0.125
# GREAT version 2.0.2	Species assembly: hg19	Association rule: Basal+extension: 5000 bp upstream, 1000 bp downstream, 1000000 bp max extension, curated regulatory domains excluded
