# Supplementary material for: The histone variant H2A.Z is an important regulator of enhancer activity
Source: Nucleic Acids Res. 2015 Aug 28;43(20):9742–56. doi: 10.1093/nar/gkv825 (PMC4787790; doi:10.1093/nar/gkv825)
Supplement: SUPPLEMENTARY DATA [file supp_gkv825_nar-00353-x-2015-File014.xlsx]

## Sheet: Feuil1
ERα w/ H2A.Z
ERα summit's coordinates	Primers		Target	Name
chr15:99525671	FWD	AGATCCAATCATGGCAGGTG	chr15:99525570-99525669	A
chr15:99525671	REV	GGGCAATGTGACCTTCTCTC
chr10:70869279	FWD	CCCTCCTGAATGACAGATGG	chr10:70869232-70869314	B
chr10:70869279	REV	TGCCTGACTCACACTGGAAG
chr11:66552022	FWD	GCCGATGGCTTATCTGATTC	chr11:66551897-66552014	C
chr11:66552022	REV	CAAGGTGGTCCTAGCTCCTG
chr15:62025180	FWD	AGTTTCGAGATGGCACAACC	chr15:62025038-62025156	D
chr15:62025180	REV	AGCAGCCTGTTCTTCCTGAC
chr21:41898992	FWD	CCTGAGCCTGTTGACTTTGG	chr21:41898980-41899089	E
chr21:41898992	REV	CTTCCACACGCTTCAAATCC
ERα w/o H2A.Z
ERα summit's coordinates	Primers		Target	Name
chr14:90812695	FWD	CTGCTGATGAACTGGTTTGC	chr14:90812591-90812715	F
chr14:90812695	REV	GGGCACAGTGACACAGAAAAG
chr1:9933265	FWD	AGGAGATGGTCGTGTGATGG	chr1:9933115-9933212	G
chr1:9933265	REV	TCTGGGTCCTGTTTTTCCTG
chr15:91090382	FWD	TTCCAAAGCAAACAGTGAGG	chr15:91090286-91090378	H
chr15:91090382	REV	CCACCTGTGTCAACATGACC
chr16:25038545	FWD	TCTCATTTTCAGCTGCATGG	chr16:25038434-25038519	I
chr16:25038545	REV	AAGCCGTGAGGAAAAACTTG
chr12:123410953	FWD	GCCAGACAGAGCTTTCCAAG	chr12:123410979-123411063	J
chr12:123410953	REV	TGGAGGGATTTGAAGTGAGC
