# Supplementary material for: The histone variant H2A.Z is an important regulator of enhancer activity
Source: Nucleic Acids Res. 2015 Aug 28;43(20):9742–56. doi: 10.1093/nar/gkv825 (PMC4787790; doi:10.1093/nar/gkv825)
Supplement: SUPPLEMENTARY DATA [file supp_gkv825_nar-00353-x-2015-File015.xls]

## Sheet: SIG_1.5_5.0e-02_E2_vs_EtOH
TargetID	ProbeID	SPECIES	TRANSCRIPT	ILMN_GENE	UNIGENE_ID	GI	ACCESSION	SYMBOL	PROBE_ID	ARRAY_ADDRESS_ID	PROBE_TYPE	PROBE_START	PROBE_SEQUENCE	CHROMOSOME	PROBE_CHR_ORIENTATION	PROBE_COORDINATES	DEFINITION	ONTOLOGY_COMPONENT	ONTOLOGY_PROCESS	ONTOLOGY_FUNCTION	SYNONYMS	Amean	logFC	t	P.Value	adj.P.Val	B
CYP1A1	2940332	Homo sapiens	ILMN_175467	CYP1A1		13325053	NM_000499.2	CYP1A1	ILMN_1807291	2940332	S	2292	CTGGGGACTTGTGTCTGCGGGGATCCAGAGCGCACAGGGAGTGCACATAT	15	-	72799202-72799251	Homo sapiens cytochrome P450, family 1, subfamily A, polypeptide 1 (CYP1A1), mRNA.	The irregular network of unit membranes, visible only by electron microscopy, that occurs in the cytoplasm of many eukaryotic cells. The membranes form a complex meshwork of tubular channels, which are often expanded into slitlike cavities called cisternae. The ER takes two forms, rough (or granular), with ribosomes adhering to the outer surface, and smooth (with no ribosomes attached) [goid 5783…	The process of removal or addition of one or more electrons with or without the concomitant removal or addition of a proton or protons [goid 55114] [evidence IEA]; The process of removal or addition of one or more electrons with or without the concomitant removal or addition of a proton or protons [goid 55114] [evidence IEA]; The process of removal or addition of one or more electrons with or wit…	Interacting selectively with iron (Fe) ions [goid 5506] [evidence IEA]; Any molecular entity that serves as an electron acceptor and electron donor in an electron transport system [goid 9055] [evidence IEA]; Catalysis of an oxidation-reduction (redox) reaction in which hydrogen or electrons are transferred from reduced flavin or flavoprotein and one other donor, and one atom of oxygen is incorpor…	CP11; P1-450; P450-C; P450DX; CYP1; AHRR; AHH	10.5819	-1.7213	-13.7327	4.16913e-13	1.03638e-09	19.49
GPER	270593	Homo sapiens	ILMN_176926	GPER		91106713	NM_001039966.1	GPER	ILMN_2384056	270593	A	2920	GAGGCTGGTGACGTTCAGCCTTTGTCAATAAACCTGTCATGTGCGGATCC	7	+	1099926-1099975	Homo sapiens G protein-coupled estrogen receptor 1 (GPER), transcript variant 3, mRNA.	The lipid bilayer surrounding any of the compartments of the Golgi apparatus [goid 139] [evidence IEA]; The irregular network of unit membranes, visible only by electron microscopy, that occurs in the cytoplasm of many eukaryotic cells. The membranes form a complex meshwork of tubular channels, which are often expanded into slitlike cavities called cisternae. The ER takes two forms, rough (or gra…	The cascade of processes by which a signal interacts with a receptor, causing a change in the level or activity of a second messenger or other downstream target, and ultimately effecting a change in the functioning of the cell [goid 7165] [evidence IEA]; The series of molecular signals generated as a consequence of a G-protein coupled receptor binding to its physiological ligand [goid 7186] [pmid…	Combining with an extracellular or intracellular messenger to initiate a change in cell activity [goid 4872] [evidence IEA]; Combining with a purine nucleotide and transmitting the signal to a heterotrimeric G-protein complex to initiate a change in cell activity [goid 45028] [evidence IEA]; Combining with an extracellular or intracellular messenger to initiate a change in cell activity [goid 487…	LyGPR; DRY12; GPCR-Br; LERGU; MGC99678; GPR30; CEPR; CMKRL2; FEG-1; LERGU2	8.88144	-1.57191	-9.00711	2.66998e-09	1.55686e-06	11.3946
GPER	520463	Homo sapiens	ILMN_176926	GPER		91106713	NM_001039966.1	GPER	ILMN_1795298	520463	A	2745	AATTGCACTCATGTGGACTGGGACCGTGCGAGCTGCCGTGTGGGTTAGTC	7	+	1099751-1099800	Homo sapiens G protein-coupled estrogen receptor 1 (GPER), transcript variant 3, mRNA.	The lipid bilayer surrounding any of the compartments of the Golgi apparatus [goid 139] [evidence IEA]; The irregular network of unit membranes, visible only by electron microscopy, that occurs in the cytoplasm of many eukaryotic cells. The membranes form a complex meshwork of tubular channels, which are often expanded into slitlike cavities called cisternae. The ER takes two forms, rough (or gra…	The cascade of processes by which a signal interacts with a receptor, causing a change in the level or activity of a second messenger or other downstream target, and ultimately effecting a change in the functioning of the cell [goid 7165] [evidence IEA]; The series of molecular signals generated as a consequence of a G-protein coupled receptor binding to its physiological ligand [goid 7186] [pmid…	Combining with an extracellular or intracellular messenger to initiate a change in cell activity [goid 4872] [evidence IEA]; Combining with a purine nucleotide and transmitting the signal to a heterotrimeric G-protein complex to initiate a change in cell activity [goid 45028] [evidence IEA]; Combining with an extracellular or intracellular messenger to initiate a change in cell activity [goid 487…	LyGPR; DRY12; GPCR-Br; LERGU; MGC99678; GPR30; CEPR; CMKRL2; FEG-1; LERGU2	9.0489	-1.55927	-10.2455	2.09266e-10	1.70411e-07	13.7996
S1PR3	5570187	Homo sapiens	ILMN_18256	S1PR3		38788192	NM_005226.2	S1PR3	ILMN_1703531	5570187	S	3806	CAGCCTTCATCCATTAACTCTACTAGGGAGCCCACAGCCACCATTTCCAC	9	+	90809345-90809394	Homo sapiens sphingosine-1-phosphate receptor 3 (S1PR3), mRNA.	The membrane surrounding a cell that separates the cell from its external environment. It consists of a phospholipid bilayer and associated proteins [goid 5886] [pmid 9409733] [evidence TAS]; Penetrating at least one phospholipid bilayer of a plasma membrane. May also refer to the state of being buried in the bilayer with no exposure outside the bilayer [goid 5887] [pmid 9409733] [evidence TAS]; …	The immediate defensive reaction (by vertebrate tissue) to infection or injury caused by chemical or physical agents. The process is characterized by local vasodilation, extravasation of plasma into intercellular spaces and accumulation of white blood cells and macrophages [goid 6954] [pmid 8649355] [evidence TAS]; The cascade of processes by which a signal interacts with a receptor, causing a ch…	Combining with lysosphingolipid or lysophosphatidic acid to initiate a change in cell activity [goid 1619] [evidence IEA]; Combining with an extracellular or intracellular messenger to initiate a change in cell activity [goid 4872] [evidence IEA]; Interacting selectively with a lipid [goid 8289] [pmid 9409733] [evidence TAS]; Catalysis of the transfer of hydrogen ions from one side of a membrane …	FLJ37523; S1PR3; EDG-3; MGC71696; S1P3; LPB3	8.92749	-1.4651	-10.8522	6.443e-11	6.08619e-08	14.8996
HS.25318	7040682	Homo sapiens	ILMN_71954	HS.25318	Hs.25318	4406612	AF131784		ILMN_1837428	7040682	S	2367	TTCTATATGCCCCTTAATAGACTGTGGTTCCTGACGCACACTGTTAGGTC	18	+	50713547-50713596	Homo sapiens clone 25194 mRNA sequence					10.7838	-1.41728	-10.6151	1.01568e-10	9.22529e-08	14.4756
PPFIBP2	6900053	Homo sapiens	ILMN_183115	PPFIBP2		57163846	NM_003621.1	PPFIBP2	ILMN_1675656	6900053	S	3381	CCACAGTCTTGGCTGAGATCAAAGGGATGAGCAACAGGGACTTCTGCCAC	11	+	7631436-7631485	Homo sapiens PTPRF interacting protein, binding protein 2 (liprin beta 2) (PPFIBP2), mRNA.	The living contents of a cell; the matter contained within (but not including) the plasma membrane, usually taken to exclude large vacuoles and masses of secretory or ingested material. In eukaryotes it includes the nucleus and cytoplasm [goid 5622] [pmid 9624153] [evidence TAS]; A membrane-bounded organelle of eukaryotic cells in which chromosomes are housed and replicated. In most cells, the nu…	Any process that mediates interactions between a cell and its surroundings. Encompasses interactions such as signaling or attachment between one cell and another cell, between a cell and an extracellular matrix, or between a cell and any other aspect of its environment [goid 7154] [evidence NAS]	Elemental activities, such as catalysis or binding, describing the actions of a gene product at the molecular level. A given gene product may exhibit one or more molecular functions [goid 3674] [evidence ND ]	Cclp1; MGC42541; DKFZp781K06126	8.92668	-1.40458	-8.5315	7.48372e-09	3.3034e-06	10.412
KIAA0513	5870301	Homo sapiens	ILMN_21473	KIAA0513		57242775	NM_014732.2	KIAA0513	ILMN_1693233	5870301	S	7011	CTTCTTGAACCTGGTGGCCCCCGTTGGAACTATCAGTGGCGTCTCCCATG	16	+	83684987-83685036	Homo sapiens KIAA0513 (KIAA0513), mRNA.	All of the contents of a cell excluding the plasma membrane and nucleus, but including other subcellular structures [goid 5737] [evidence IEA]				9.11518	-1.34336	-10.5031	1.26225e-10	1.0646e-07	14.2727
PGM5	4480112	Homo sapiens	ILMN_10700	PGM5		68299819	NM_021965.3	PGM5	ILMN_1781388	4480112	A	3089	CAGCGCGTGGGACCTGTTTGTGTCTGTTTTGCTTCCTTGGGAACGGCACA	9	+	70335548-70335597	Homo sapiens phosphoglucomutase 5 (PGM5), mRNA.	Bundle of microfilaments and other proteins found in fibroblasts [goid 1725] [pmid 8175905] [evidence IDA]; A small junction assembled during the cellularization stage of insect embyrogenesis; spot adherens junctions later fuse to form the zonula adherens [goid 5914] [pmid 8175905] [evidence IDA]; Small region on the surface of a cell that anchors the cell to the extracellular matrix and that are…	The chemical reactions and pathways involving carbohydrates, any of a group of organic compounds based of the general formula Cx(H2O)y. Includes the formation of carbohydrate derivatives by the addition of a carbohydrate residue to another molecule [goid 5975] [evidence IEA]; The chemical reactions and pathways involving carbohydrates, any of a group of organic compounds based of the general form…	Catalysis of the transfer of a phosphate group from one position to another within a single molecule [goid 16868] [evidence IEA]; Interacting selectively with magnesium (Mg) ions [goid 287] [evidence IEA]; Catalysis of the reaction: alpha-D-glucose 1-phosphate = alpha-D-glucose 6-phosphate [goid 4614] [pmid 8631316] [evidence NAS]; The action of a molecule that contributes to the structural integ…	PGMRP	9.12196	-1.26662	-9.99476	3.4497e-10	2.71555e-07	13.3302
RPRM	5550414	Homo sapiens	ILMN_26680	RPRM		54792141	NM_019845.2	RPRM	ILMN_1665425	5550414	S	1356	GCTCGTGACTGCACGGTTTACGCCACAAAAGTGCTCTTGACATCCGTGAC	2	-	154333917-154333966	Homo sapiens reprimo, TP53 dependent G2 arrest mediator candidate (RPRM), mRNA.	All of the contents of a cell excluding the plasma membrane and nucleus, but including other subcellular structures [goid 5737] [pmid 10930422] [evidence TAS]; Double layer of lipid molecules that encloses all cells, and, in eukaryotes, many organelles; may be a single or double lipid bilayer; also includes associated proteins [goid 16020] [evidence IEA]; Penetrating at least one phospholipid bil…	The process by which the cell cycle is halted during one of the normal phases (G1, S, G2, M) [goid 7050] [pmid 10930422] [evidence TAS]; Any process that modulates the rate or extent of progress through the mitotic cell cycle [goid 7346] [evidence IEA]	Interacting selectively with any protein or protein complex (a complex of two or more proteins that may include other nonprotein molecules) [goid 5515] [pmid 17353931] [evidence IPI]	FLJ90327; REPRIMO	9.22446	-1.26229	-9.06135	2.37836e-09	1.42193e-06	11.5045
TP53INP1	6660630	Homo sapiens	ILMN_16203	TP53INP1		20127661	NM_033285.2	TP53INP1	ILMN_1714108	6660630	S	5025	AGTACCTGGGGAGGTTAGATGTGTGTTTCAGGCTTGGAGTGTATGAGTGG	8	-	96007891-96007940	Homo sapiens tumor protein p53 inducible nuclear protein 1 (TP53INP1), mRNA.	A membrane-bounded organelle of eukaryotic cells in which chromosomes are housed and replicated. In most cells, the nucleus contains all of the cell's chromosomes except the organellar chromosomes, and is the site of RNA synthesis and processing. In some species, or in specialized cell types, RNA metabolism or DNA replication may be absent [goid 5634] [evidence IEA]	A form of programmed cell death induced by external or internal signals that trigger the activity of proteolytic caspases, whose actions dismantle the cell and result in cell death. Apoptosis begins internally with condensation and subsequent fragmentation of the cell nucleus (blebbing) while the plasma membrane remains intact. Other characteristics of apoptosis include DNA fragmentation and the …		TP53INP1A; Teap; p53DINP1; TP53DINP1; SIP; FLJ22139; DKFZp434M1317; TP53INP1B	9.97042	-1.24836	-9.79949	5.11935e-10	3.778e-07	12.9586
CYP1A2	1410019	Homo sapiens	ILMN_19528	CYP1A2		73915099	NM_000761.3	CYP1A2	ILMN_1683607	1410019	S	3042	CACCAGCCCTGGCAACTGCTAATCTACTTTCTGTGTCTATGGATTTGCCT	15	+	72835909-72835958	Homo sapiens cytochrome P450, family 1, subfamily A, polypeptide 2 (CYP1A2), mRNA.	The irregular network of unit membranes, visible only by electron microscopy, that occurs in the cytoplasm of many eukaryotic cells. The membranes form a complex meshwork of tubular channels, which are often expanded into slitlike cavities called cisternae. The ER takes two forms, rough (or granular), with ribosomes adhering to the outer surface, and smooth (with no ribosomes attached) [goid 5783…	The process of removal or addition of one or more electrons with or without the concomitant removal or addition of a proton or protons [goid 55114] [evidence IEA]	Interacting selectively with iron (Fe) ions [goid 5506] [evidence IEA]; Any molecular entity that serves as an electron acceptor and electron donor in an electron transport system [goid 9055] [pmid 2813353] [evidence TAS]; Interacting selectively with oxygen (O2) [goid 19825] [pmid 8553685] [evidence EXP]; Interacting selectively with heme, any compound of iron complexed in a porphyrin (tetrapyrr…	CP12; P450(PA); P3-450	7.78145	-1.2337	-8.69403	5.24445e-09	2.52756e-06	10.7515
TNFRSF11B	2370132	Homo sapiens	ILMN_6495	TNFRSF11B		148743792	NM_002546.3	TNFRSF11B	ILMN_1676663	2370132	S	1330	ATGGCGACCAAGACACCTTGAAGGGCCTAATGCACGCACTAAAGCACTCA	8	-	120005943-120005992	Homo sapiens tumor necrosis factor receptor superfamily, member 11b (TNFRSF11B), mRNA.	The space external to the outermost structure of a cell. For cells without external protective or external encapsulating structures this refers to space outside of the plasma membrane. This term covers the host cell environment outside an intracellular parasite [goid 5576] [pmid 9108485] [evidence TAS]; A layer consisting mainly of proteins (especially collagen) and glycosaminoglycans (mostly as …	The process whose specific outcome is the progression of the skeleton over time, from its formation to the mature structure. The skeleton is the bony framework of the body in vertebrates (endoskeleton) or the hard outer envelope of insects (exoskeleton or dermoskeleton) [goid 1501] [pmid 9108485] [evidence TAS]; A form of programmed cell death induced by external or internal signals that trigger …	Combining with an extracellular or intracellular messenger to initiate a change in cell activity [goid 4872] [pmid 9108485] [evidence TAS]; Functions to control the survival, growth, differentiation and effector function of tissues and cells [goid 5125] [pmid 9168977] [evidence TAS]; Interacting selectively with any protein or protein complex (a complex of two or more proteins that may include ot…	MGC29565; OCIF; OPG; TR1	9.61106	-1.21556	-7.39145	1.00015e-07	2.97095e-05	7.92256
FAM107B	6040603	Homo sapiens	ILMN_2236	FAM107B		40254981	NM_031453.2	FAM107B	ILMN_1758672	6040603	S	3104	GGGGCCCTGGTAGGCTCCTTTAGAAGGACCATTTCTGTTCCTAGAGCTTA	10	-	14601899-14601948	Homo sapiens family with sequence similarity 107, member B (FAM107B), mRNA.				FLJ45505; C10orf45; MGC11034; MGC90261	9.42337	-1.16685	-8.82829	3.91994e-09	2.05623e-06	11.029
LMO3	5360301	Homo sapiens	ILMN_15180	LMO3		41350202	NM_018640.3	LMO3	ILMN_1813295	5360301	A	3451	GCCCTAACGTCATTTAGCTTGTTGTCTGATGCCTCCAGTAGGACACCTCC	12	-	16701533-16701582	Homo sapiens LIM domain only 3 (rhombotin-like 2) (LMO3), transcript variant 1, mRNA.		The synthesis of either RNA on a template of DNA or DNA on a template of RNA [goid 6350] [evidence IEA]; Any process that modulates the frequency, rate or extent of DNA-dependent transcription [goid 6355] [evidence IEA]	Interacting selectively with zinc (Zn) ions [goid 8270] [evidence IEA]; Interacting selectively with any metal ion [goid 46872] [evidence IEA]; Interacting selectively with zinc (Zn) ions [goid 8270] [evidence IEA]; Interacting selectively with any metal ion [goid 46872] [evidence IEA]	RHOM3; Rhom-3; RBTNL2; RBTN3; DAT1; MGC26081	7.38562	-1.14218	-8.09532	1.97733e-08	7.29442e-06	9.48178
BTG1	4730369	Homo sapiens	ILMN_18038	BTG1		4502472	NM_001731.1	BTG1	ILMN_1775743	4730369	S	1438	GACCCTTAAAAAGACACTGTCTCAACTGTGGTGTTAGCACCAGCCAGCTC	12	-	91061324-91061373	Homo sapiens B-cell translocation gene 1, anti-proliferative (BTG1), mRNA.	A membrane-bounded organelle of eukaryotic cells in which chromosomes are housed and replicated. In most cells, the nucleus contains all of the cell's chromosomes except the organellar chromosomes, and is the site of RNA synthesis and processing. In some species, or in specialized cell types, RNA metabolism or DNA replication may be absent [goid 5634] [pmid 9820826] [evidence IDA]; A membrane-bou…	The addition of a methyl group to a protein amino acid. A methyl group is derived from methane by the removal of a hydrogen atom [goid 6479] [evidence IEA]; Any process that stops, prevents or reduces the rate or extent of cell proliferation [goid 8285] [pmid 1373383] [evidence IDA]; The orderly movement of cells from one site to another, often during the development of a multicellular organism […	The function that links a sequence-specific transcription factor to the core RNA polymerase II complex but does not bind DNA itself [goid 3712] [pmid 11420681] [evidence NAS]; Interacting selectively with a kinase, any enzyme that catalyzes the transfer of a phosphate group [goid 19900] [pmid 9820826] [evidence NAS]		12.2202	-1.13792	-8.44253	9.10543e-09	3.90963e-06	10.2245
PGM5	5810762	Homo sapiens	ILMN_10700	PGM5		68299819	NM_021965.3	PGM5	ILMN_1709590	5810762	A	3092	CGCGTGGGACCTGTTTGTGTCTGTTTTGCTTCCTTGGGAACGGCACAGTC	9	+	70335551-70335600	Homo sapiens phosphoglucomutase 5 (PGM5), mRNA.	Bundle of microfilaments and other proteins found in fibroblasts [goid 1725] [pmid 8175905] [evidence IDA]; A small junction assembled during the cellularization stage of insect embyrogenesis; spot adherens junctions later fuse to form the zonula adherens [goid 5914] [pmid 8175905] [evidence IDA]; Small region on the surface of a cell that anchors the cell to the extracellular matrix and that are…	The chemical reactions and pathways involving carbohydrates, any of a group of organic compounds based of the general formula Cx(H2O)y. Includes the formation of carbohydrate derivatives by the addition of a carbohydrate residue to another molecule [goid 5975] [evidence IEA]; The chemical reactions and pathways involving carbohydrates, any of a group of organic compounds based of the general form…	Catalysis of the transfer of a phosphate group from one position to another within a single molecule [goid 16868] [evidence IEA]; Interacting selectively with magnesium (Mg) ions [goid 287] [evidence IEA]; Catalysis of the reaction: alpha-D-glucose 1-phosphate = alpha-D-glucose 6-phosphate [goid 4614] [pmid 8631316] [evidence NAS]; The action of a molecule that contributes to the structural integ…	PGMRP	9.04414	-1.13128	-8.53907	7.36028e-09	3.27956e-06	10.4279
HS.60257	4540161	Homo sapiens	ILMN_73229	HS.60257	Hs.60257	10435651	AK023660		ILMN_1880983	4540161	S	1620	CCAGCCCACCCTAGGAGTGTTTGGATTTGATCATGGATGTAGCATACACC	16	-	79189672-79189721	Homo sapiens cDNA FLJ13598 fis, clone PLACE1009921					9.79186	-1.10276	-8.82338	3.96173e-09	2.05623e-06	11.0189
KIAA0367	3940392	Homo sapiens	ILMN_23214	KIAA0367		62412855	NM_015225.1	KIAA0367	ILMN_1810628	3940392	S	11347	CTCTCTAAGACATTCTCTGAGGTGTGTGAGGAAGTCACTACTCCTAGCCT	9	-	78416421-78416470	Homo sapiens KIAA0367 (KIAA0367), mRNA.			Catalysis of an oxidation-reduction (redox) reaction, a reversible chemical reaction in which the oxidation state of an atom or atoms within a molecule is altered. One substrate acts as a hydrogen or electron donor and becomes oxidized, while the other acts as hydrogen or electron acceptor and becomes reduced [goid 16491] [evidence IEA]; Interacting selectively with a transition metal ions; a tra…	BNIPXL; BMCC1; bA214N16.3; A214N16.3	7.19246	-1.09321	-8.57943	6.73634e-09	3.03014e-06	10.5125
ABCC5	6580553	Homo sapiens	ILMN_25223	ABCC5		66529004	NM_005688.2	ABCC5	ILMN_1706531	6580553	I	5646	GTTTGGTGTGTTCCCGCAAACCCCCTTTGTGCTGTGGGGCTGGTAGCTCA	3	-	185120565-185120614	Homo sapiens ATP-binding cassette, sub-family C (CFTR/MRP), member 5 (ABCC5), transcript variant 1, mRNA.	That fraction of cells, prepared by disruptive biochemical methods, that includes the plasma and other membranes [goid 5624] [pmid 15297306] [evidence IDA]; Penetrating at least one phospholipid bilayer of a plasma membrane. May also refer to the state of being buried in the bilayer with no exposure outside the bilayer [goid 5887] [pmid 9827529] [evidence TAS]; Double layer of lipid molecules tha…	The directed movement of substances (such as macromolecules, small molecules, ions) into, out of, within or between cells, or within a multicellular organism [goid 6810] [pmid 9827529] [evidence TAS]; The directed movement of substances (such as macromolecules, small molecules, ions) into, out of, within or between cells, or within a multicellular organism [goid 6810] [evidence IEA]	Interacting selectively with a nucleotide, any compound consisting of a nucleoside that is esterified with (ortho)phosphate or an oligophosphate at any hydroxyl group on the ribose or deoxyribose moiety [goid 166] [evidence IEA]; Interacting selectively with ATP, adenosine 5'-triphosphate, a universally important coenzyme and enzyme regulator [goid 5524] [pmid 9325169] [evidence TAS]; Catalysis o…	MOAT-C; pABC11; ABC33; MRP5; SMRP; EST277145; DKFZp686C1782; MOATC	9.69409	-1.0904	-8.37679	1.05325e-08	4.21575e-06	10.0853
BMF	110280	Homo sapiens	ILMN_17261	BMF		51558692	NM_033503.3	BMF	ILMN_1695354	110280	A	4249	TCCCTGCTCTGGGAGCATTGCTAGCCTTCTACCCCATCCCTGGATCCACA	15	-	40380330-40380379	Homo sapiens Bcl2 modifying factor (BMF), transcript variant 2, mRNA.	All of the contents of a cell excluding the plasma membrane and nucleus, but including other subcellular structures [goid 5737] [evidence IEA]; That part of the cytoplasm that does not contain membranous or particulate subcellular components [goid 5829] [pmid 12591950] [evidence EXP]; The membrane surrounding a cell that separates the cell from its external environment. It consists of a phospholi…	Any process that modulates the occurrence or rate of cell death by apoptosis [goid 42981] [evidence IEA]	Interacting selectively with any protein or protein complex (a complex of two or more proteins that may include other nonprotein molecules) [goid 5515] [evidence IEA]; Interacting selectively with any protein or protein complex (a complex of two or more proteins that may include other nonprotein molecules) [goid 5515] [pmid 11546872] [evidence ISS]; Interacting selectively with any protein or pro…	FLJ00065	7.36797	-1.08369	-8.61061	6.29171e-09	2.94222e-06	10.5777
TP53INP1	5420538	Homo sapiens	ILMN_16203	TP53INP1		20127661	NM_033285.2	TP53INP1	ILMN_2214197	5420538	S	5201	GGCATGAGTTAGGGAGACTGAAGAGTATTGTAGACTGTACATGTGCCTTC	8	-	96007715-96007764	Homo sapiens tumor protein p53 inducible nuclear protein 1 (TP53INP1), mRNA.	A membrane-bounded organelle of eukaryotic cells in which chromosomes are housed and replicated. In most cells, the nucleus contains all of the cell's chromosomes except the organellar chromosomes, and is the site of RNA synthesis and processing. In some species, or in specialized cell types, RNA metabolism or DNA replication may be absent [goid 5634] [evidence IEA]	A form of programmed cell death induced by external or internal signals that trigger the activity of proteolytic caspases, whose actions dismantle the cell and result in cell death. Apoptosis begins internally with condensation and subsequent fragmentation of the cell nucleus (blebbing) while the plasma membrane remains intact. Other characteristics of apoptosis include DNA fragmentation and the …		TP53INP1A; Teap; p53DINP1; TP53DINP1; SIP; FLJ22139; DKFZp434M1317; TP53INP1B	9.12504	-1.05091	-7.73576	4.4891e-08	1.46224e-05	8.69414
SHISA2	7650523	Homo sapiens	ILMN_28602	SHISA2		56090522	NM_001007538.1	SHISA2	ILMN_1760412	7650523	S	2511	CCCACACTGTTCTTGATTTCCTCTCTCTTTCAGGCCTCAACAGGCACTGT	13	-	26619063-26619112	Homo sapiens shisa homolog 2 (Xenopus laevis) (SHISA2), mRNA.	The irregular network of unit membranes, visible only by electron microscopy, that occurs in the cytoplasm of many eukaryotic cells. The membranes form a complex meshwork of tubular channels, which are often expanded into slitlike cavities called cisternae. The ER takes two forms, rough (or granular), with ribosomes adhering to the outer surface, and smooth (with no ribosomes attached) [goid 5783…	The biological process whose specific outcome is the progression of a multicellular organism over time from an initial condition (e.g. a zygote or a young adult) to a later condition (e.g. a multicellular animal or an aged adult) [goid 7275] [evidence IEA]		bA398O19.2; WGAR9166; C13orf13; PRO28631	10.545	-1.0487	-6.39279	1.11122e-06	0.000229188	5.5943
SALL4	5050270	Homo sapiens	ILMN_18424	SALL4		37595567	NM_020436.2	SALL4	ILMN_1695687	5050270	S	3218	GCGGTCAGCTAAGGGAGAACTTGCGTGGAAGGAGCAATGCAGACACAGTG	20	-	49834172-49834210:49834211-49834221	Homo sapiens sal-like 4 (Drosophila) (SALL4), mRNA.	The living contents of a cell; the matter contained within (but not including) the plasma membrane, usually taken to exclude large vacuoles and masses of secretory or ingested material. In eukaryotes it includes the nucleus and cytoplasm [goid 5622] [evidence IEA]; A membrane-bounded organelle of eukaryotic cells in which chromosomes are housed and replicated. In most cells, the nucleus contains …	The synthesis of either RNA on a template of DNA or DNA on a template of RNA [goid 6350] [evidence IEA]; Any process that modulates the frequency, rate or extent of DNA-dependent transcription [goid 6355] [evidence IEA]	Interacting selectively with DNA (deoxyribonucleic acid) [goid 3677] [evidence IEA]; Interacting selectively with zinc (Zn) ions [goid 8270] [evidence IEA]; Interacting selectively with any metal ion [goid 46872] [evidence IEA]	MGC133050; DRRS; ZNF797; HSAL4; dJ1112F19.1	7.96734	-1.03985	-7.53561	7.13803e-08	2.1892e-05	8.24766
CMYA5	3060020	Homo sapiens	ILMN_161872	CMYA5		62241002	NM_153610.3	CMYA5	ILMN_1805765	3060020	S	12603	GGAAATCCTCTGATGGACAGGTCAGAGTGAAGGAAGGTTGTGCTGGTAAG	5	+	79061248-79061297	Homo sapiens cardiomyopathy associated 5 (CMYA5), mRNA.	All of the contents of a cell excluding the plasma membrane and nucleus, but including other subcellular structures [goid 5737] [evidence IEA]			DTNBP2; SPRYD2; DKFZp451G182; TRIM76; DKFZp451G223; C5orf10	8.51646	-1.03167	-8.1911	1.59396e-08	6.02275e-06	9.68844
DDIT4	3190148	Homo sapiens	ILMN_13176	DDIT4		56676369	NM_019058.2	DDIT4	ILMN_1661599	3190148	S	1521	GCTGCGTTTAAGCCTTCCCCCATCGTGTACTGCAGAGTTGAGCTGGCAGG	10	+	73705572-73705621	Homo sapiens DNA-damage-inducible transcript 4 (DDIT4), mRNA.	The living contents of a cell; the matter contained within (but not including) the plasma membrane, usually taken to exclude large vacuoles and masses of secretory or ingested material. In eukaryotes it includes the nucleus and cytoplasm [goid 5622] [pmid 11256614] [evidence IDA]; All of the contents of a cell excluding the plasma membrane and nucleus, but including other subcellular structures […	A form of programmed cell death induced by external or internal signals that trigger the activity of proteolytic caspases, whose actions dismantle the cell and result in cell death. Apoptosis begins internally with condensation and subsequent fragmentation of the cell nucleus (blebbing) while the plasma membrane remains intact. Other characteristics of apoptosis include DNA fragmentation and the …		RTP801; Dig2; REDD1; FLJ20500; RP11-442H21.1; REDD-1	11.2796	-1.02828	-4.50122	0.000137424	0.0127019	0.928154
MYO1B	1500669	Homo sapiens	ILMN_13483	MYO1B		44889480	NM_012223.2	MYO1B	ILMN_1797585	1500669	S	4039	AGGCTTCAAGAAGGGCTGGTCCTAAGAGGGGGCAGAAATGAATGACCAGG	2	+	191997501-191997550	Homo sapiens myosin IB (MYO1B), mRNA.	A protein complex, formed of one or more myosin heavy chains plus associated light chains and other proteins, that functions as a molecular motor; uses the energy of ATP hydrolysis to move actin filaments or to move vesicles or other cargo on fixed actin filaments; has magnesium-ATPase activity and binds actin. Myosin classes are distinguished based on sequence features of the motor, or head, dom…		Interacting selectively with a nucleotide, any compound consisting of a nucleoside that is esterified with (ortho)phosphate or an oligophosphate at any hydroxyl group on the ribose or deoxyribose moiety [goid 166] [evidence IEA]; Catalysis of movement along a polymeric molecule such as a microfilament or microtubule, coupled to the hydrolysis of a nucleoside triphosphate [goid 3774] [evidence IEA…	myr1	9.78104	-1.02038	-7.81558	3.73649e-08	1.25162e-05	8.87062
CTGF	5690687	Homo sapiens	ILMN_3374	CTGF		4503122	NM_001901.1	CTGF	ILMN_1699829	5690687	S	2044	CAGTGTCCTTGGCAGGCTGATTTCTAGGTAGGAAATGTGGTAGCTCACGC	6	-	132311203-132311252	Homo sapiens connective tissue growth factor (CTGF), mRNA.	The space external to the outermost structure of a cell. For cells without external protective or external encapsulating structures this refers to space outside of the plasma membrane. This term covers the host cell environment outside an intracellular parasite [goid 5576] [evidence IEA]; A layer consisting mainly of proteins (especially collagen) and glycosaminoglycans (mostly as proteoglycans) …	The condensation of mesenchymal cells that have been committed to differentiate into chondrocytes [goid 1502] [evidence IEA]; The formation of bone or of a bony substance, or the conversion of fibrous tissue or of cartilage into bone or a bony substance [goid 1503] [evidence IEA]; Blood vessel formation when new vessels emerge from the proliferation of pre-existing blood vessels [goid 1525] [evid…	Interacting selectively with an integrin [goid 5178] [evidence IEA]; Interacting selectively with any protein or protein complex (a complex of two or more proteins that may include other nonprotein molecules) [goid 5515] [evidence IEA]; Interacting selectively with an insulin-like growth factor, any member of a group of polypeptides that are structurally homologous to insulin and share many of it…	CCN2; MGC102839; IGFBP8; NOV2	8.21613	-1.01734	-6.63468	6.13387e-07	0.000136014	6.16984
HS.492187	5050671	Homo sapiens	ILMN_96531	HS.492187	Hs.492187	13276678	AL136588		ILMN_1914927	5050671	S	2246	ACCCTTTGACTGCTGCGGCAACCTTTAACCACACAAATGTCACAAGCTAG	8	-	89113579-89113628	Homo sapiens mRNA; cDNA DKFZp761D112 (from clone DKFZp761D112)					8.50962	-1.01709	-8.02815	2.30159e-08	8.2982e-06	9.33608
ZDHHC7	5360154	Homo sapiens	ILMN_12632	ZDHHC7		8923254	NM_017740.1	ZDHHC7	ILMN_1730568	5360154	S	2880	TGTGTCACAGCCAGAGGGACAAAGTGTGGGTGATCCTGGAGACGCCAGTT	16	-	83565800-83565849	Homo sapiens zinc finger, DHHC-type containing 7 (ZDHHC7), mRNA.	Double layer of lipid molecules that encloses all cells, and, in eukaryotes, many organelles; may be a single or double lipid bilayer; also includes associated proteins [goid 16020] [evidence IEA]; Penetrating at least one phospholipid bilayer of a membrane. May also refer to the state of being buried in the bilayer with no exposure outside the bilayer. When used to describe a protein, indicates …	The covalent or non-covalent attachment of a palmitoyl moiety to a protein [goid 18345] [evidence IEA]	Interacting selectively with any protein or protein complex (a complex of two or more proteins that may include other nonprotein molecules) [goid 5515] [pmid 14667819] [evidence IPI]; Interacting selectively with zinc (Zn) ions [goid 8270] [evidence IEA]; Catalysis of the generalized reaction: acyl-carrier + reactant = acyl-reactant + carrier [goid 8415] [evidence IEA]; Catalysis of the transfer …	ZNF370; FLJ10792; FLJ20279	12.1203	-1.00987	-7.72453	4.60682e-08	1.4903e-05	8.66924
PGM5	380494	Homo sapiens	ILMN_10700	PGM5		68299819	NM_021965.3	PGM5	ILMN_2271149	380494	I	2992	ACCCCTGCCGGCAAGCAGAGTGTCACAGCTGGCTTTCCTCACTTGGGAAA	9	+	70335451-70335500	Homo sapiens phosphoglucomutase 5 (PGM5), mRNA.	Bundle of microfilaments and other proteins found in fibroblasts [goid 1725] [pmid 8175905] [evidence IDA]; A small junction assembled during the cellularization stage of insect embyrogenesis; spot adherens junctions later fuse to form the zonula adherens [goid 5914] [pmid 8175905] [evidence IDA]; Small region on the surface of a cell that anchors the cell to the extracellular matrix and that are…	The chemical reactions and pathways involving carbohydrates, any of a group of organic compounds based of the general formula Cx(H2O)y. Includes the formation of carbohydrate derivatives by the addition of a carbohydrate residue to another molecule [goid 5975] [evidence IEA]; The chemical reactions and pathways involving carbohydrates, any of a group of organic compounds based of the general form…	Catalysis of the transfer of a phosphate group from one position to another within a single molecule [goid 16868] [evidence IEA]; Interacting selectively with magnesium (Mg) ions [goid 287] [evidence IEA]; Catalysis of the reaction: alpha-D-glucose 1-phosphate = alpha-D-glucose 6-phosphate [goid 4614] [pmid 8631316] [evidence NAS]; The action of a molecule that contributes to the structural integ…	PGMRP	8.00497	-1.00757	-7.6646	5.29061e-08	1.66587e-05	8.53606
MMD	5550431	Homo sapiens	ILMN_177593	MMD		52630444	NM_012329.2	MMD	ILMN_1733937	5550431	S	2284	GGCTTGCCTTTAGATCGGGTGCTGATATTGCCTGTTTCCTAGTAATGGGC	17	-	53470363-53470412	Homo sapiens monocyte to macrophage differentiation-associated (MMD), mRNA.	That fraction of cells, prepared by disruptive biochemical methods, that includes the plasma and other membranes [goid 5624] [pmid 7503749] [evidence TAS]; The lipid bilayer surrounding the lysosome and separating its contents from the cell cytoplasm [goid 5765] [evidence IEA]; A membrane-bounded organelle that carries materials newly ingested by endocytosis. It passes many of the materials to ly…	The rupture of cell membranes and the loss of cytoplasm [goid 19835] [evidence IEA]	Combining with an extracellular or intracellular messenger to initiate a change in cell activity [goid 4872] [pmid 7503749] [evidence TAS]	PAQR11; MMA	8.07312	-0.993993	-7.33944	1.1303e-07	3.27517e-05	7.80457
TM4SF1	2680110	Homo sapiens	ILMN_6834	TM4SF1		62422580	NM_014220.2	TM4SF1	ILMN_1770338	2680110	S	1586	GATCAGCATCATTGGAACATGGGGACGAGTGACGGCAGGAGGACCACGAG	3	-	150569550-150569599	Homo sapiens transmembrane 4 L six family member 1 (TM4SF1), mRNA.	Penetrating at least one phospholipid bilayer of a membrane. May also refer to the state of being buried in the bilayer with no exposure outside the bilayer. When used to describe a protein, indicates that all or part of the peptide sequence is embedded in the membrane [goid 16021] [evidence IEA]; Penetrating at least one phospholipid bilayer of a plasma membrane. May also refer to the state of b…	Any process specifically pertinent to the functioning of integrated living units: cells, tissues, organs, and organisms. A process is a collection of molecular events with a defined beginning and end [goid 8150] [evidence ND ]	Elemental activities, such as catalysis or binding, describing the actions of a gene product at the molecular level. A given gene product may exhibit one or more molecular functions [goid 3674] [evidence ND ]	M3S1; L6; H-L6; TAAL6	13.5317	-0.992196	-7.95185	2.73691e-08	9.64678e-06	9.16976
TACC1	2940373	Homo sapiens	ILMN_20678	TACC1		5454099	NM_006283.1	TACC1	ILMN_1770084	2940373	S	7474	CATCTGCTTCCACTGTGTTCCCACGGGTGCCATGAAGTGTGTGAGGAGCC	8	+	38829434-38829483	Homo sapiens transforming, acidic coiled-coil containing protein 1 (TACC1), mRNA.	A membrane-bounded organelle of eukaryotic cells in which chromosomes are housed and replicated. In most cells, the nucleus contains all of the cell's chromosomes except the organellar chromosomes, and is the site of RNA synthesis and processing. In some species, or in specialized cell types, RNA metabolism or DNA replication may be absent [goid 5634] [evidence IEA]; All of the contents of a cell…	The progression of biochemical and morphological phases and events that occur in a cell during successive cell replication or nuclear replication events. Canonically, the cell cycle comprises the replication and segregation of genetic material followed by the division of the cell, but in endocycles or syncytial cells nuclear replication or nuclear division may not be followed by cell division [go…	Interacting selectively with any protein or protein complex (a complex of two or more proteins that may include other nonprotein molecules) [goid 5515] [pmid 14603251] [evidence IPI]; Interacting selectively with any protein or protein complex (a complex of two or more proteins that may include other nonprotein molecules) [goid 5515] [pmid 12165861] [evidence IPI]; Interacting selectively with an…	DKFZp686K18126; Ga55; KIAA1103	11.171	-0.988372	-7.95629	2.70941e-08	9.64678e-06	9.17946
GRHL3	50168	Homo sapiens	ILMN_27092	GRHL3		38049006	NM_021180.2	GRHL3	ILMN_1782141	50168	A	2399	CAGCGCAGGATGTAAATAGCACTAACGATCGACTGGAACAAAGTGACCGC	1	+	24554094-24554143	Homo sapiens grainyhead-like 3 (Drosophila) (GRHL3), transcript variant 1, mRNA.	A membrane-bounded organelle of eukaryotic cells in which chromosomes are housed and replicated. In most cells, the nucleus contains all of the cell's chromosomes except the organellar chromosomes, and is the site of RNA synthesis and processing. In some species, or in specialized cell types, RNA metabolism or DNA replication may be absent [goid 5634] [evidence IEA]	The synthesis of either RNA on a template of DNA or DNA on a template of RNA [goid 6350] [evidence IEA]; Any process that modulates the frequency, rate or extent of DNA-dependent transcription [goid 6355] [evidence IEA]	Interacting selectively with DNA (deoxyribonucleic acid) [goid 3677] [evidence IEA]	SOM; TFCP2L4; MGC46624	7.05211	-0.973584	-7.74559	4.38853e-08	1.43941e-05	8.71594
KITLG	3990670	Homo sapiens	ILMN_172829	KITLG		59939901	NM_000899.3	KITLG	ILMN_1808508	3990670	A	4019	GGCATGGTGGGATGGATGTTGCAAAAGATATCCGGAGCCTCCAGTCTGTC	12	-	88887932-88887981	Homo sapiens KIT ligand (KITLG), transcript variant b, mRNA.	Double layer of lipid molecules that encloses all cells, and, in eukaryotes, many organelles; may be a single or double lipid bilayer; also includes associated proteins [goid 16020] [evidence IEA]; The space external to the outermost structure of a cell. For cells without external protective or external encapsulating structures this refers to space outside of the plasma membrane. This term covers…	The attachment of a cell, either to another cell or to an underlying substrate such as the extracellular matrix, via cell adhesion molecules [goid 7155] [evidence IEA]; The attachment of a cell, either to another cell or to an underlying substrate such as the extracellular matrix, via cell adhesion molecules [goid 7155] [evidence IEA]; The cascade of processes by which a signal interacts with a r…	Interacting selectively with the stem cell factor receptor (SCFR), a type III transmembrane kinase receptor [goid 5173] [evidence IEA]; Interacting selectively with the stem cell factor receptor (SCFR), a type III transmembrane kinase receptor [goid 5173] [evidence NAS]; The function that stimulates a cell to grow or proliferate. Most growth factors have other actions besides the induction of cel…	DKFZp686F2250; SCF; SF; MGF; KL-1; Kitl	9.69295	-0.969539	-6.83554	3.76436e-07	9.07116e-05	6.64234
SMAD3	6840328	Homo sapiens	ILMN_16351	SMAD3		52352808	NM_005902.3	SMAD3	ILMN_1682738	6840328	S	5934	TGCAACTCGGCTGTTCTGGACTCTGATGTGTGTGGAGGGATGGGGAATAG	15	+	65274286-65274335	Homo sapiens SMAD family member 3 (SMAD3), transcript variant 1, mRNA.	The living contents of a cell; the matter contained within (but not including) the plasma membrane, usually taken to exclude large vacuoles and masses of secretory or ingested material. In eukaryotes it includes the nucleus and cytoplasm [goid 5622] [pmid 14612439] [evidence IC ]; A membrane-bounded organelle of eukaryotic cells in which chromosomes are housed and replicated. In most cells, the n…	Any process that stops, prevents or reduces the frequency, rate or extent of transcription from an RNA polymerase II promoter [goid 122] [evidence IEA]; A change in state or activity of a cell or an organism (in terms of movement, secretion, enzyme production, gene expression, etc.) as a result of a stimulus indicating lowered oxygen tension. Hypoxia, defined as a decline in O2 levels below normo…	Interacting selectively with double-stranded DNA [goid 3690] [evidence IEA]; The function of binding to a specific DNA sequence in order to modulate transcription. The transcription factor may or may not also interact selectively with a protein or macromolecular complex [goid 3700] [evidence IEA]; Interacting selectively with a transcription factor, any protein required to initiate or regulate tr…	MADH3; JV15-2; HSPC193; MGC60396; Smad 3; HsT17436; DKFZp686J10186; DKFZP586N0721	10.022	-0.969278	-7.6983	4.89418e-08	1.56187e-05	8.61102
ID2	1660296	Homo sapiens	ILMN_28481	ID2		33946335	NM_002166.4	ID2	ILMN_2086095	1660296	S	911	GCAGACTTTGCCTTTTTTCAAAGGTGGAGCGTGAATACCAGAAGGATCCA	2	+	8741581-8741630	Homo sapiens inhibitor of DNA binding 2, dominant negative helix-loop-helix protein (ID2), mRNA.	A membrane-bounded organelle of eukaryotic cells in which chromosomes are housed and replicated. In most cells, the nucleus contains all of the cell's chromosomes except the organellar chromosomes, and is the site of RNA synthesis and processing. In some species, or in specialized cell types, RNA metabolism or DNA replication may be absent [goid 5634] [evidence IEA]; All of the contents of a cell…	Any process that stops, prevents or reduces the frequency, rate or extent of transcription from an RNA polymerase II promoter [goid 122] [evidence IEA]; The biological process whose specific outcome is the progression of a multicellular organism over time from an initial condition (e.g. a zygote or a young adult) to a later condition (e.g. a multicellular animal or an aged adult) [goid 7275] [pmi…	Interacting selectively with any protein or protein complex (a complex of two or more proteins that may include other nonprotein molecules) [goid 5515] [evidence IEA]; Plays a role in regulating transcription; may bind a promoter or enhancer DNA sequence or interact with a DNA-binding transcription factor [goid 30528] [evidence IEA]	GIG8; MGC26389; ID2A; ID2H	9.22362	-0.969103	-6.50316	8.46626e-07	0.000178513	5.85777
ABCC5	7610050	Homo sapiens	ILMN_438	ABCC5		66529092	NM_001023587.1	ABCC5	ILMN_1651964	7610050	I	1804	CCGTCGGAGACCAGATGACCTGTTAGATGGCTAGTCCTGTATAACTCGAC	3	-	185184354-185184403	Homo sapiens ATP-binding cassette, sub-family C (CFTR/MRP), member 5 (ABCC5), transcript variant 2, mRNA.	That fraction of cells, prepared by disruptive biochemical methods, that includes the plasma and other membranes [goid 5624] [pmid 15297306] [evidence IDA]; Penetrating at least one phospholipid bilayer of a plasma membrane. May also refer to the state of being buried in the bilayer with no exposure outside the bilayer [goid 5887] [pmid 9827529] [evidence TAS]; Double layer of lipid molecules tha…	The directed movement of substances (such as macromolecules, small molecules, ions) into, out of, within or between cells, or within a multicellular organism [goid 6810] [pmid 9827529] [evidence TAS]; The directed movement of substances (such as macromolecules, small molecules, ions) into, out of, within or between cells, or within a multicellular organism [goid 6810] [evidence IEA]	Interacting selectively with a nucleotide, any compound consisting of a nucleoside that is esterified with (ortho)phosphate or an oligophosphate at any hydroxyl group on the ribose or deoxyribose moiety [goid 166] [evidence IEA]; Interacting selectively with ATP, adenosine 5'-triphosphate, a universally important coenzyme and enzyme regulator [goid 5524] [pmid 9325169] [evidence TAS]; Catalysis o…	MOAT-C; pABC11; ABC33; MRP5; SMRP; EST277145; DKFZp686C1782; MOATC	8.61795	-0.963574	-6.37931	1.14885e-06	0.000234899	5.56203
DRAM1	4280482	Homo sapiens	ILMN_20048	DRAM1		110825977	NM_018370.2	DRAM1	ILMN_1669376	4280482	S	3215	CTTCTGCCTCACTTCGAGCAGACTTTTGTTCTCGGCGCTCCTCACGATGG	12	+	100841204-100841253	Homo sapiens DNA-damage regulated autophagy modulator 1 (DRAM1), mRNA.				FLJ11259	8.89177	-0.962799	-7.32656	1.16513e-07	3.3555e-05	7.7753
NEDD4L	1570273	Homo sapiens	ILMN_18912	NEDD4L		141801823	NM_015277.3	NEDD4L	ILMN_1733627	1570273	S	4518	CCCTGCTGTCCTTTTTAACCTGTGTTGTCCTAGACCCTGTCGGGGCAGTC	18	+	54216018-54216067	Homo sapiens neural precursor cell expressed, developmentally down-regulated 4-like (NEDD4L), mRNA.	The living contents of a cell; the matter contained within (but not including) the plasma membrane, usually taken to exclude large vacuoles and masses of secretory or ingested material. In eukaryotes it includes the nucleus and cytoplasm [goid 5622] [pmid 11244092] [evidence IC ]; All of the contents of a cell excluding the plasma membrane and nucleus, but including other subcellular structures […	The covalent alteration of one or more amino acids occurring in proteins, peptides and nascent polypeptides (co-translational, post-translational modifications). Includes the modification of charged tRNAs that are destined to occur in a protein (pre-translation modification) [goid 6464] [evidence IEA]; The chemical reactions and pathways resulting in the breakdown of a protein or peptide by hydro…	Catalysis of the reaction: ATP + ubiquitin + protein lysine = AMP + diphosphate + protein N-ubiquityllysine [goid 4842] [pmid 11244092] [evidence NAS]; Interacting selectively with any protein or protein complex (a complex of two or more proteins that may include other nonprotein molecules) [goid 5515] [pmid 11244092] [evidence IPI]; Catalysis of the ligation of two substances with concomitant br…	FLJ33870; KIAA0439; RSP5; hNedd4-2	8.39555	-0.95883	-7.03226	2.34463e-07	5.95371e-05	7.10009
EFNA1	3710397	Homo sapiens	ILMN_14320	EFNA1		33359681	NM_004428.2	EFNA1	ILMN_2371055	3710397	A	1395	CAGGGCCCACGTGTATAGTATCTGTATATAAGTTGCTGTGTGTCTGTCCT	1	+	153373839-153373888	Homo sapiens ephrin-A1 (EFNA1), transcript variant 1, mRNA.	The membrane surrounding a cell that separates the cell from its external environment. It consists of a phospholipid bilayer and associated proteins [goid 5886] [evidence IEA]; Penetrating at least one phospholipid bilayer of a plasma membrane. May also refer to the state of being buried in the bilayer with no exposure outside the bilayer [goid 5887] [pmid 8660976] [evidence TAS]; Tethered to a m…	The initiation of the activity of the inactive enzyme MAP kinase by phosphorylation by a MAPKK [goid 187] [evidence IEA]; Any process that mediates the transfer of information from one cell to another [goid 7267] [pmid 8660976] [evidence TAS]; The process whereby a relatively unspecialized cell acquires specialized features of a neuron [goid 30182] [evidence IEA]; The series of molecular signals …	Interacting selectively with an ephrin receptor [goid 46875] [pmid 2233719] [evidence TAS]	B61; EPLG1; TNFAIP4; EFL1; ECKLG; LERK1	10.9022	-0.950562	-7.65783	5.37419e-08	1.68098e-05	8.52098
GPR81	2370678	Homo sapiens	ILMN_139290	GPR81		21314751	NM_032554.2	GPR81	ILMN_1811272	2370678	S	3496	TAGAGCGCTTAAGTTGTTCCTCTGTTATCATGCCTGAATTCCCCCGCCCC	12	-	121776750-121776799	Homo sapiens G protein-coupled receptor 81 (GPR81), mRNA.	The membrane surrounding a cell that separates the cell from its external environment. It consists of a phospholipid bilayer and associated proteins [goid 5886] [evidence IEA]; Penetrating at least one phospholipid bilayer of a membrane. May also refer to the state of being buried in the bilayer with no exposure outside the bilayer. When used to describe a protein, indicates that all or part of t…	The cascade of processes by which a signal interacts with a receptor, causing a change in the level or activity of a second messenger or other downstream target, and ultimately effecting a change in the functioning of the cell [goid 7165] [evidence IEA]; The series of molecular signals generated as a consequence of a G-protein coupled receptor binding to its physiological ligand [goid 7186] [evid…	Combining with an extracellular or intracellular messenger to initiate a change in cell activity [goid 4872] [evidence IEA]	FKSG80; GPR104; TA-GPCR	8.3384	-0.950172	-7.01291	2.45587e-07	6.20285e-05	7.05529
MYO1B	5720598	Homo sapiens	ILMN_175452	MYO1B		44889480	NM_012223.2	MYO1B	ILMN_2093027	5720598	S	4477	ACAGGGTGCCTATTTTAGTCATGGATCAAAATTTGTGTAACTTGCAGGGC	2	+	191997939-191997988	Homo sapiens myosin IB (MYO1B), mRNA.	A protein complex, formed of one or more myosin heavy chains plus associated light chains and other proteins, that functions as a molecular motor; uses the energy of ATP hydrolysis to move actin filaments or to move vesicles or other cargo on fixed actin filaments; has magnesium-ATPase activity and binds actin. Myosin classes are distinguished based on sequence features of the motor, or head, dom…		Interacting selectively with a nucleotide, any compound consisting of a nucleoside that is esterified with (ortho)phosphate or an oligophosphate at any hydroxyl group on the ribose or deoxyribose moiety [goid 166] [evidence IEA]; Catalysis of movement along a polymeric molecule such as a microfilament or microtubule, coupled to the hydrolysis of a nucleoside triphosphate [goid 3774] [evidence IEA…	myr1	11.02	-0.947366	-7.16002	1.72842e-07	4.61215e-05	7.39464
ID3	7570324	Homo sapiens	ILMN_6829	ID3		32171181	NM_002167.2	ID3	ILMN_1732296	7570324	S	828	CCCCAACTTCGCCCTGCCCACTTGACTTCACCAAATCCCTTCCTGGAGAC	1	-	23757369-23757418	Homo sapiens inhibitor of DNA binding 3, dominant negative helix-loop-helix protein (ID3), mRNA.	A membrane-bounded organelle of eukaryotic cells in which chromosomes are housed and replicated. In most cells, the nucleus contains all of the cell's chromosomes except the organellar chromosomes, and is the site of RNA synthesis and processing. In some species, or in specialized cell types, RNA metabolism or DNA replication may be absent [goid 5634] [evidence IEA]	Any process that stops, prevents or reduces the frequency, rate or extent of transcription from an RNA polymerase II promoter [goid 122] [evidence IEA]; The biological process whose specific outcome is the progression of a multicellular organism over time from an initial condition (e.g. a zygote or a young adult) to a later condition (e.g. a multicellular animal or an aged adult) [goid 7275] [pmi…	The function of a transcription cofactor that represses transcription from a RNA polymerase II promoter; does not bind DNA itself [goid 3714] [pmid 8437843] [evidence TAS]; Interacting selectively with a transcription factor, any protein required to initiate or regulate transcription [goid 8134] [evidence IEA]; Interacting selectively with a specific domain of a protein [goid 19904] [evidence IEA…	HEIR-1	8.77173	-0.945898	-6.84058	3.71875e-07	9.0072e-05	6.65413
HPS3	2190403	Homo sapiens	ILMN_161906	HPS3		28416957	NM_032383.3	HPS3	ILMN_1762224	2190403	S	2805	GCCGGCCTCAGTGTCCATGTTCTGTGTCGTACACGCTTGAAAGAGTATGA	3	+	148884896-148884945	Homo sapiens Hermansky-Pudlak syndrome 3 (HPS3), mRNA.	All of the contents of a cell excluding the plasma membrane and nucleus, but including other subcellular structures [goid 5737] [evidence IEA]	A process that is carried out at the cellular level which results in the formation, arrangement of constituent parts, or disassembly of an organelle within a cell. An organelle is an organized structure of distinctive morphology and function. Includes the nucleus, mitochondria, plastids, vacuoles, vesicles, ribosomes and the cytoskeleton. Excludes the plasma membrane [goid 6996] [evidence IEA]; T…		SUTAL; DKFZp686F0413; FLJ22704	9.51414	-0.945007	-7.47692	8.18597e-08	2.46262e-05	8.11567
CCNG2	5360672	Homo sapiens	ILMN_10201	CCNG2		4757935	NM_004354.1	CCNG2	ILMN_2228732	5360672	S	1802	TAGGCTAGGGCTCTTAGTTTTCATTCCTATTGCCCCAAGTATTGTCAAAC	4	+	78306735-78306784	Homo sapiens cyclin G2 (CCNG2), mRNA.	All of the contents of a cell excluding the plasma membrane and nucleus, but including other subcellular structures [goid 5737] [evidence IEA]	A point in the eukaryotic cell cycle where progress through the cycle can be halted until conditions are suitable for the cell to proceed to the next stage [goid 75] [pmid 8626390] [evidence TAS]; The progression of biochemical and morphological phases and events that occur in a cell during successive cell replication or nuclear replication events. Canonically, the cell cycle comprises the replic…			8.80123	-0.936666	-6.21329	1.73427e-06	0.000330288	5.16289
SH3BP4	4890674	Homo sapiens	ILMN_8713	SH3BP4		83722276	NM_014521.2	SH3BP4	ILMN_1785330	4890674	S	4890	CGCCAATCATCCCACCATATAACCTTCGATTGTGCTTCTCAACTCCACCC	2	+	235628804-235628853	Homo sapiens SH3-domain binding protein 4 (SH3BP4), mRNA.	The part of a cell or its extracellular environment in which a gene product is located. A gene product may be located in one or more parts of a cell and its location may be as specific as a particular macromolecular complex, that is, a stable, persistent association of macromolecules that function together [goid 5575] [evidence ND ]; A membrane-bounded organelle of eukaryotic cells in which chrom…	A type of vesicle-mediated transport in which cells take up external materials or membrane constituents by the invagination of small region of the plasma membrane to form a new membrane-bounded vesicle [goid 6897] [pmid 10644451] [evidence TAS]; The progression of biochemical and morphological phases and events that occur in a cell during successive cell replication or nuclear replication events.…	Elemental activities, such as catalysis or binding, describing the actions of a gene product at the molecular level. A given gene product may exhibit one or more molecular functions [goid 3674] [evidence ND ]; Mediates the transfer of a signal from the outside to the inside of a cell by means other than the introduction of the signal molecule itself into the cell [goid 4871] [pmid 10644451] [evid…	BOG25; TTP	9.8794	-0.931485	-7.09489	2.01859e-07	5.26673e-05	7.24476
FAM20C	4860646	Homo sapiens	ILMN_5460	FAM20C		116174741	NM_020223.2	FAM20C	ILMN_1712684	4860646	I	2381	CTCAAGGCCAAGCTCACCCCTCAAGTGCTCTCACACTCGGGACCTAATTC	7	+	295877-295926	Homo sapiens family with sequence similarity 20, member C (FAM20C), mRNA.	The space external to the outermost structure of a cell. For cells without external protective or external encapsulating structures this refers to space outside of the plasma membrane. This term covers the host cell environment outside an intracellular parasite [goid 5576] [evidence IEA]		Interacting selectively with calcium ions (Ca2+) [goid 5509] [evidence IEA]	RNS; DMP4	8.46297	-0.92886	-7.06411	2.17261e-07	5.57687e-05	7.17372
SPIRE2	6040014	Homo sapiens	ILMN_502	SPIRE2		55749599	NM_032451.1	SPIRE2	ILMN_1703284	6040014	S	3080	ACATGTGTCCTGCCTCTCCTGGCCCTACCACATTCTGGTGCTGTCCTCAC	16	+	88465064-88465113	Homo sapiens spire homolog 2 (Drosophila) (SPIRE2), mRNA.	All of the contents of a cell excluding the plasma membrane and nucleus, but including other subcellular structures [goid 5737] [evidence IEA]; Any of the various filamentous elements that form the internal framework of cells, and typically remain after treatment of the cells with mild detergent to remove membrane constituents and soluble components of the cytoplasm. The term embraces intermediat…	The directed movement of substances (such as macromolecules, small molecules, ions) into, out of, within or between cells, or within a multicellular organism [goid 6810] [evidence IEA]	Interacting selectively with monomeric or multimeric forms of actin, including actin filaments [goid 3779] [evidence IEA]; Interacting selectively with zinc (Zn) ions [goid 8270] [evidence IEA]	MGC117166; Spir-2	9.10325	-0.928243	-6.77892	4.31768e-07	0.000100955	6.50966
C14ORF4	5290626	Homo sapiens	ILMN_23475	C14ORF4		38327635	NM_024496.2	C14orf4	ILMN_1804396	5290626	S	3590	GCCTAGGTACAGAATTAATAGCCCTTAGCAACGACTGCTGCTGGTGTGTA	14	-	77491395-77491444	Homo sapiens chromosome 14 open reading frame 4 (C14orf4), mRNA.				IRF2BPL; KIAA1865; EAP1	11.1564	-0.927101	-7.2222	1.49115e-07	4.05371e-05	7.53721
ALDH1A3	4920148	Homo sapiens	ILMN_25111	ALDH1A3		4502040	NM_000693.1	ALDH1A3	ILMN_2139970	4920148	S	3364	TAGGCCTGGGAATTCCGATCCTAGCTGCAGATCGCATCCCACAATGCGAG	15	+	99274274-99274323	Homo sapiens aldehyde dehydrogenase 1 family, member A3 (ALDH1A3), mRNA.	All of the contents of a cell excluding the plasma membrane and nucleus, but including other subcellular structures [goid 5737] [evidence IEA]	The chemical reactions and pathways involving alcohols, any of a class of compounds containing one or more hydroxyl groups attached to a saturated carbon atom, as carried out by individual cells [goid 6066] [pmid 7698756] [evidence TAS]; The chemical reactions and pathways involving lipids, compounds soluble in an organic solvent but not, or sparingly, in an aqueous solvent. Includes fatty acids;…	Catalysis of the reaction: 3-chloroallyl aldehyde + H2O = 2 H+ + 2 e- + 3-chloroacrylic acid [goid 4028] [pmid 7698756] [evidence TAS]; Catalysis of the reaction: an aldehyde + NAD(P)+ + H2O = an acid + NAD(P)H + H+ [goid 4030] [evidence IEA]; Catalysis of an oxidation-reduction (redox) reaction, a reversible chemical reaction in which the oxidation state of an atom or atoms within a molecule is …	RALDH3; ALDH6; ALDH1A6	7.75743	-0.924434	-7.29155	1.26549e-07	3.55775e-05	7.69558
ZNF217	60672	Homo sapiens	ILMN_20707	ZNF217		40807454	NM_006526.2	ZNF217	ILMN_1755303	60672	S	4915	GCTCCTGTGTTACAAGGGAGAACTCATTTGAGATCAGTCTGTTGGCATTG	20	-	52184280-52184329	Homo sapiens zinc finger protein 217 (ZNF217), mRNA.	The living contents of a cell; the matter contained within (but not including) the plasma membrane, usually taken to exclude large vacuoles and masses of secretory or ingested material. In eukaryotes it includes the nucleus and cytoplasm [goid 5622] [evidence IEA]; A membrane-bounded organelle of eukaryotic cells in which chromosomes are housed and replicated. In most cells, the nucleus contains …	Any process that modulates the frequency, rate or extent of DNA-dependent transcription [goid 6355] [evidence IEA]	The function of binding to a specific DNA sequence in order to modulate transcription. The transcription factor may or may not also interact selectively with a protein or macromolecular complex [goid 3700] [pmid 9671742] [evidence TAS]; Interacting selectively with zinc (Zn) ions [goid 8270] [evidence IEA]; Interacting selectively with any metal ion [goid 46872] [evidence IEA]; Interacting select…	ZABC1	11.709	-0.921407	-7.3206	1.18161e-07	3.38235e-05	7.76174
CTGF	2640292	Homo sapiens	ILMN_3374	CTGF		98986335	NM_001901.2	CTGF	ILMN_2115125	2640292	S	2089	TTGCAAAGGGGAGGCATCAGTGTCCTTGGCAGGCTGATTTCTAGGTAGGA	6	-	132311214-132311263	Homo sapiens connective tissue growth factor (CTGF), mRNA.	The space external to the outermost structure of a cell. For cells without external protective or external encapsulating structures this refers to space outside of the plasma membrane. This term covers the host cell environment outside an intracellular parasite [goid 5576] [evidence IEA]; A layer consisting mainly of proteins (especially collagen) and glycosaminoglycans (mostly as proteoglycans) …	The condensation of mesenchymal cells that have been committed to differentiate into chondrocytes [goid 1502] [evidence IEA]; The formation of bone or of a bony substance, or the conversion of fibrous tissue or of cartilage into bone or a bony substance [goid 1503] [evidence IEA]; Blood vessel formation when new vessels emerge from the proliferation of pre-existing blood vessels [goid 1525] [evid…	Interacting selectively with an integrin [goid 5178] [evidence IEA]; Interacting selectively with any protein or protein complex (a complex of two or more proteins that may include other nonprotein molecules) [goid 5515] [evidence IEA]; Interacting selectively with an insulin-like growth factor, any member of a group of polypeptides that are structurally homologous to insulin and share many of it…	CCN2; MGC102839; IGFBP8; NOV2; HCS24	7.80809	-0.917074	-6.71852	5.00002e-07	0.000112993	6.36768
ZNF467	2490333	Homo sapiens	ILMN_11856	ZNF467		46409309	NM_207336.1	ZNF467	ILMN_1779015	2490333	S	2185	AAAGCAGATATTTCCCGGACCCAGCGCGGCCTCAACCAGGGCAGGAAAGA	7	-	149461497-149461546	Homo sapiens zinc finger protein 467 (ZNF467), mRNA.	The living contents of a cell; the matter contained within (but not including) the plasma membrane, usually taken to exclude large vacuoles and masses of secretory or ingested material. In eukaryotes it includes the nucleus and cytoplasm [goid 5622] [evidence IEA]; A membrane-bounded organelle of eukaryotic cells in which chromosomes are housed and replicated. In most cells, the nucleus contains …	The synthesis of either RNA on a template of DNA or DNA on a template of RNA [goid 6350] [evidence IEA]; Any process that modulates the frequency, rate or extent of DNA-dependent transcription [goid 6355] [evidence IEA]; The chemical reactions and pathways, including anabolism and catabolism, by which living organisms transform chemical substances. Metabolic processes typically transform small mo…	Interacting selectively with DNA (deoxyribonucleic acid) [goid 3677] [evidence IEA]; Interacting selectively with zinc (Zn) ions [goid 8270] [evidence IEA]; Catalysis of an oxidation-reduction (redox) reaction, a reversible chemical reaction in which the oxidation state of an atom or atoms within a molecule is altered. One substrate acts as a hydrogen or electron donor and becomes oxidized, while…	EZI; Zfp467	9.8159	-0.913276	-6.99333	2.57397e-07	6.39849e-05	7.0099
PMP22	7560138	Homo sapiens	ILMN_9212	PMP22		24430162	NM_153321.1	PMP22	ILMN_1785646	7560138	A	1601	TAGAGCTTGGCTGGGTCTAGGCTGTTCTGTGCCTCCAAGGACTGTCTGGC	17	-	15133244-15133293	Homo sapiens peripheral myelin protein 22 (PMP22), transcript variant 2, mRNA.	Double layer of lipid molecules that encloses all cells, and, in eukaryotes, many organelles; may be a single or double lipid bilayer; also includes associated proteins [goid 16020] [evidence IEA]; Penetrating at least one phospholipid bilayer of a membrane. May also refer to the state of being buried in the bilayer with no exposure outside the bilayer. When used to describe a protein, indicates …	The process of communication from a neuron to a target (neuron, muscle, or secretory cell) across a synapse [goid 7268] [pmid 8275092] [evidence TAS]; The process whose specific outcome is the progression of the peripheral nervous system over time, from its formation to the mature structure. The peripheral nervous system is one of the two major divisions of the nervous system. Nerves in the PNS c…		CMT1A; GAS-3; DSS; CMT1E; MGC20769; HMSNIA; HNPP; Sp110	10.2635	-0.908024	-6.99461	2.56605e-07	6.39849e-05	7.01288
PLEKHF1	2470161	Homo sapiens	ILMN_25787	PLEKHF1		153791376	NM_024310.4	PLEKHF1	ILMN_1708041	2470161	S	1556	GGACTCTGTCCTGTGTCACCTCTCTCCAGGTGTCCAGCTGTCTCATGCCT	19	+	30166200-30166249	Homo sapiens pleckstrin homology domain containing, family F (with FYVE domain) member 1 (PLEKHF1), mRNA.	A membrane-bounded organelle of eukaryotic cells in which chromosomes are housed and replicated. In most cells, the nucleus contains all of the cell's chromosomes except the organellar chromosomes, and is the site of RNA synthesis and processing. In some species, or in specialized cell types, RNA metabolism or DNA replication may be absent [goid 5634] [evidence IEA]; All of the contents of a cell…	A form of programmed cell death induced by external or internal signals that trigger the activity of proteolytic caspases, whose actions dismantle the cell and result in cell death. Apoptosis begins internally with condensation and subsequent fragmentation of the cell nucleus (blebbing) while the plasma membrane remains intact. Other characteristics of apoptosis include DNA fragmentation and the …	Interacting selectively with zinc (Zn) ions [goid 8270] [evidence IEA]; Interacting selectively with any metal ion [goid 46872] [evidence IEA]	APPD; ZFYVE15; PHAFIN1; MGC4090	9.462	-0.904523	-6.8557	3.58529e-07	8.7287e-05	6.68948
MYADM	2970730	Homo sapiens	ILMN_8340	MYADM		66932926	NM_001020820.1	MYADM	ILMN_2308849	2970730	A	2794	GTGTAGTGCACACGCACGGGTGTTTCTGTGTGCTAGTTGCTTCTTGCTGC	19	+	54379429-54379478	Homo sapiens myeloid-associated differentiation marker (MYADM), transcript variant 4, mRNA.	Double layer of lipid molecules that encloses all cells, and, in eukaryotes, many organelles; may be a single or double lipid bilayer; also includes associated proteins [goid 16020] [evidence IEA]; Penetrating at least one phospholipid bilayer of a membrane. May also refer to the state of being buried in the bilayer with no exposure outside the bilayer. When used to describe a protein, indicates …			SB135	11.9213	-0.896269	-6.76992	4.41308e-07	0.000101182	6.48852
SYTL2	5810278	Homo sapiens	ILMN_21494	SYTL2		46255063	NM_206928.1	SYTL2	ILMN_1682929	5810278	A	3781	TGAGCCCAAATTCCACTGGCTCCTCCACTGAAAACTACTAAACCGGTGGA	11	-	85083838-85083885:85083886-85083887	Homo sapiens synaptotagmin-like 2 (SYTL2), transcript variant d, mRNA.	That fraction of cells, prepared by disruptive biochemical methods, that includes the plasma and other membranes [goid 5624] [evidence ISS]; A collection of membranous structures involved in transport within the cell. The main components of the endomembrane system are endoplasmic reticulum, Golgi bodies, vesicles, cell membrane and nuclear envelope. Members of the endomembrane system pass materia…	The directed movement of proteins in a cell, including the movement of proteins between specific compartments or structures within a cell, such as organelles of a eukaryotic cell [goid 6886] [evidence IEA]; The directed movement of substances, either within a vesicle or in the vesicle membrane, into, out of or within a cell [goid 16192] [evidence ISS]	Interacting selectively with Rab protein, any member of the Rab subfamily of the Ras superfamily of monomeric GTPases [goid 17137] [evidence IEA]; Interacting selectively with neurexins, synaptic cell surface proteins related to latrotoxin receptor, laminin and agrin. Neurexins act as cell recognition molecules at nerve terminals [goid 42043] [evidence ISS]	MGC102768; CHR11SYT; SGA72M; KIAA1597; SLP2	10.7319	-0.887833	-7.07169	2.13358e-07	5.50663e-05	7.19123
EFEMP1	1260040	Homo sapiens	ILMN_41541	EFEMP1		86787911	NM_004105.3	EFEMP1	ILMN_1735877	1260040	A	2768	TCCTGGCATCCAGAGTGACAGTGAACTTAAGCAAATTACCCTCCTACCCA	2	-	56093202-56093251	Homo sapiens EGF-containing fibulin-like extracellular matrix protein 1 (EFEMP1), transcript variant 1, mRNA.	The space external to the outermost structure of a cell. For cells without external protective or external encapsulating structures this refers to space outside of the plasma membrane. This term covers the host cell environment outside an intracellular parasite [goid 5576] [evidence IEA]; A layer consisting mainly of proteins (especially collagen) and glycosaminoglycans (mostly as proteoglycans) …	The series of events required for an organism to receive a visual stimulus, convert it to a molecular signal, and recognize and characterize the signal. Visual stimuli are detected in the form of photons and are processed to form an image [goid 7601] [pmid 10369267] [evidence TAS]	Interacting selectively with calcium ions (Ca2+) [goid 5509] [evidence IEA]; Interacting selectively with calcium ions (Ca2+) [goid 5509] [evidence IEA]; Interacting selectively with any protein or protein complex (a complex of two or more proteins that may include other nonprotein molecules) [goid 5515] [pmid 12620389] [evidence IPI]	FBNL; MLVT; FLJ35535; FBLN3; DRAD; S1-5; MGC111353; DHRD; MTLV	9.75972	-0.884965	-6.87317	3.43713e-07	8.41135e-05	6.7303
KITLG	5090500	Homo sapiens	ILMN_172829	KITLG		59939901	NM_000899.3	KITLG	ILMN_2341595	5090500	A	4981	CTGTTAAACTAAAAACCACACCGTTTTCCAGTACTTGATCTCTGAGCTAC	12	-	88886970-88887019	Homo sapiens KIT ligand (KITLG), transcript variant b, mRNA.	Double layer of lipid molecules that encloses all cells, and, in eukaryotes, many organelles; may be a single or double lipid bilayer; also includes associated proteins [goid 16020] [evidence IEA]; The space external to the outermost structure of a cell. For cells without external protective or external encapsulating structures this refers to space outside of the plasma membrane. This term covers…	The attachment of a cell, either to another cell or to an underlying substrate such as the extracellular matrix, via cell adhesion molecules [goid 7155] [evidence IEA]; The attachment of a cell, either to another cell or to an underlying substrate such as the extracellular matrix, via cell adhesion molecules [goid 7155] [evidence IEA]; The cascade of processes by which a signal interacts with a r…	Interacting selectively with the stem cell factor receptor (SCFR), a type III transmembrane kinase receptor [goid 5173] [evidence IEA]; Interacting selectively with the stem cell factor receptor (SCFR), a type III transmembrane kinase receptor [goid 5173] [evidence NAS]; The function that stimulates a cell to grow or proliferate. Most growth factors have other actions besides the induction of cel…	DKFZp686F2250; SCF; SF; MGF; KL-1; Kitl	9.41066	-0.883208	-6.29379	1.41981e-06	0.000280582	5.35681
GRAMD3	4890451	Homo sapiens	ILMN_9790	GRAMD3		12965196	NM_023927.1	GRAMD3	ILMN_2065690	4890451	S	2173	CTTACCCAGCCCTGGTCAAGAATCTGTGAGGCATGTGACTGAAGTACTAA	5	+	125857223-125857272	Homo sapiens GRAM domain containing 3 (GRAMD3), mRNA.				NS3TP2; FLJ21313	8.59603	-0.882949	-7.09446	2.02063e-07	5.26673e-05	7.24378
IGSF3	2900674	Homo sapiens	ILMN_15014	IGSF3		55953132	NM_001542.2	IGSF3	ILMN_1704353	2900674	A	6841	CAGATGGATGGTAATGGTGCCCTCCAGTGGCTGTGAGACCTCATTGCGCA	1	-	117117393-117117442	Homo sapiens immunoglobulin superfamily, member 3 (IGSF3), transcript variant 1, mRNA.	Double layer of lipid molecules that encloses all cells, and, in eukaryotes, many organelles; may be a single or double lipid bilayer; also includes associated proteins [goid 16020] [evidence IEA]; Penetrating at least one phospholipid bilayer of a membrane. May also refer to the state of being buried in the bilayer with no exposure outside the bilayer. When used to describe a protein, indicates …			V8; EWI-3; MGC117164	11.3452	-0.880574	-6.66132	5.74767e-07	0.000128051	6.2328
EFNA1	3390187	Homo sapiens	ILMN_14320	EFNA1		33359681	NM_004428.2	EFNA1	ILMN_2371053	3390187	A	984	CCTGCCTTTAAGCCAAAGAAACAAGCTGTGCAGGCATGGTCCCTTAAGGC	1	+	153373428-153373477	Homo sapiens ephrin-A1 (EFNA1), transcript variant 1, mRNA.	The membrane surrounding a cell that separates the cell from its external environment. It consists of a phospholipid bilayer and associated proteins [goid 5886] [evidence IEA]; Penetrating at least one phospholipid bilayer of a plasma membrane. May also refer to the state of being buried in the bilayer with no exposure outside the bilayer [goid 5887] [pmid 8660976] [evidence TAS]; Tethered to a m…	The initiation of the activity of the inactive enzyme MAP kinase by phosphorylation by a MAPKK [goid 187] [evidence IEA]; Any process that mediates the transfer of information from one cell to another [goid 7267] [pmid 8660976] [evidence TAS]; The process whereby a relatively unspecialized cell acquires specialized features of a neuron [goid 30182] [evidence IEA]; The series of molecular signals …	Interacting selectively with an ephrin receptor [goid 46875] [pmid 2233719] [evidence TAS]	B61; EPLG1; TNFAIP4; EFL1; ECKLG; LERK1	8.43095	-0.878088	-6.76484	4.46773e-07	0.00010194	6.47661
RICS	1340288	Homo sapiens	ILMN_1030	RICS		29469070	NM_014715.2	RICS	ILMN_1722726	1340288	S	5919	GTAGGCGTCTGCATTCCCTGTTGTGTTCCTGCTTCTCCTTCAGTAGCTGC	11	-	128343563-128343612	Homo sapiens Rho GTPase-activating protein (RICS), mRNA.	The lipid bilayer surrounding any of the compartments of the Golgi apparatus [goid 139] [evidence IEA]; The living contents of a cell; the matter contained within (but not including) the plasma membrane, usually taken to exclude large vacuoles and masses of secretory or ingested material. In eukaryotes it includes the nucleus and cytoplasm [goid 5622] [evidence IEA]; All of the contents of a cell…	The cascade of processes by which a signal interacts with a receptor, causing a change in the level or activity of a second messenger or other downstream target, and ultimately effecting a change in the functioning of the cell [goid 7165] [evidence IEA]	Increases the activity of a GTPase, an enzyme that catalyzes the hydrolysis of GTP [goid 5096] [evidence IEA]; Interacting selectively with any protein or protein complex (a complex of two or more proteins that may include other nonprotein molecules) [goid 5515] [evidence IEA]; Interacting selectively with any inositol-containing glycerophospholipid [goid 35091] [evidence IEA]	KIAA0712; MGC1892; GRIT; GC-GAP; p250GAP; p200RhoGAP	8.91842	-0.868549	-6.98638	2.61721e-07	6.46599e-05	6.99379
DCP2	6960349	Homo sapiens	ILMN_179808	DCP2		58331235	NM_152624.4	DCP2	ILMN_1669905	6960349	S	8671	CTTCCAAAGACCCACTAGAATGTCAGCTGTACTCTGTACTCTCCACTGAG	5	+	112356140-112356189	Homo sapiens DCP2 decapping enzyme homolog (S. cerevisiae) (DCP2), mRNA.	A membrane-bounded organelle of eukaryotic cells in which chromosomes are housed and replicated. In most cells, the nucleus contains all of the cell's chromosomes except the organellar chromosomes, and is the site of RNA synthesis and processing. In some species, or in specialized cell types, RNA metabolism or DNA replication may be absent [goid 5634] [evidence IEA]; All of the contents of a cell…	The nonsense-mediated decay pathway for nuclear-transcribed mRNAs degrades mRNAs in which an amino-acid codon has changed to a nonsense codon; this prevents the translation of such mRNAs into truncated, and potentially harmful, proteins [goid 184] [evidence IEA]	Interacting selectively with an RNA molecule or a portion thereof [goid 3723] [evidence IEA]; Interacting selectively with any protein or protein complex (a complex of two or more proteins that may include other nonprotein molecules) [goid 5515] [pmid 16364915] [evidence IPI]; Interacting selectively with any protein or protein complex (a complex of two or more proteins that may include other non…	NUDT20; FLJ33245	11.2957	-0.861388	-6.33012	1.29753e-06	0.000259677	5.4441
BMF	7650209	Homo sapiens	ILMN_17808	BMF		51558703	NM_001003943.1	BMF	ILMN_2308338	7650209	A	3771	AACAGCTCTGTGTGTGAAGGTGAGGACTCTTGGAAGCAGGCCATCCTGGC	15	-	40380561-40380610	Homo sapiens Bcl2 modifying factor (BMF), transcript variant 4, mRNA.	All of the contents of a cell excluding the plasma membrane and nucleus, but including other subcellular structures [goid 5737] [evidence IEA]; That part of the cytoplasm that does not contain membranous or particulate subcellular components [goid 5829] [pmid 12591950] [evidence EXP]; The membrane surrounding a cell that separates the cell from its external environment. It consists of a phospholi…	Any process that modulates the occurrence or rate of cell death by apoptosis [goid 42981] [evidence IEA]	Interacting selectively with any protein or protein complex (a complex of two or more proteins that may include other nonprotein molecules) [goid 5515] [evidence IEA]; Interacting selectively with any protein or protein complex (a complex of two or more proteins that may include other nonprotein molecules) [goid 5515] [pmid 11546872] [evidence ISS]; Interacting selectively with any protein or pro…	FLJ00065	7.47842	-0.86112	-6.29047	1.43155e-06	0.000281723	5.34883
EPB41L5	6480491	Homo sapiens	ILMN_17196	EPB41L5		40254948	NM_020909.2	EPB41L5	ILMN_1770245	6480491	S	5910	ATTCATGCCCTTGACCATGTGGTTGCTTGGAGACCTGGGGTCTTCTGCAG	2	+	120652535-120652584	Homo sapiens erythrocyte membrane protein band 4.1 like 5 (EPB41L5), mRNA.	All of the contents of a cell excluding the plasma membrane and nucleus, but including other subcellular structures [goid 5737] [evidence IEA]; Any of the various filamentous elements that form the internal framework of cells, and typically remain after treatment of the cells with mild detergent to remove membrane constituents and soluble components of the cytoplasm. The term embraces intermediat…	The process whose specific outcome is the progression of the axial mesoderm over time, from its formation to the mature structure. The axial mesoderm includes the prechordal mesoderm and the chordamesoderm. It gives rise to the prechordal plate and to the notochord [goid 48318] [evidence IEA]; The process whose specific outcome is the progression of the paraxial mesoderm over time, from its forma…	The selective, often stoichiometric, interaction of a molecule with one or more specific sites on another molecule [goid 5488] [evidence IEA]; Interacting selectively with any protein component of any cytoskeleton (actin, microtubule, or intermediate filament cytoskeleton) [goid 8092] [evidence IEA]	FLJ12957; KIAA1548; BE37	8.43085	-0.860338	-6.57524	7.09391e-07	0.000154402	6.02905
MBNL2	990128	Homo sapiens	ILMN_15554	MBNL2		46411179	NM_207304.1	MBNL2	ILMN_2364272	990128	A	4315	GACTAACTCTCCACTTGTATGGGAACTACATTTCACTCTTGGTTTTCAGG	13	+	96844117-96844166	Homo sapiens muscleblind-like 2 (Drosophila) (MBNL2), transcript variant 3, mRNA.	A membrane-bounded organelle of eukaryotic cells in which chromosomes are housed and replicated. In most cells, the nucleus contains all of the cell's chromosomes except the organellar chromosomes, and is the site of RNA synthesis and processing. In some species, or in specialized cell types, RNA metabolism or DNA replication may be absent [goid 5634] [evidence IEA]; All of the contents of a cell…		Interacting selectively with an RNA molecule or a portion thereof [goid 3723] [evidence IEA]; Interacting selectively with zinc (Zn) ions [goid 8270] [evidence IEA]; Interacting selectively with any metal ion [goid 46872] [evidence IEA]	MGC120628; MBLL39; MGC120626; MBLL; RP11-128N14.1; DKFZp781H1296; PRO2032; MGC120625	8.58517	-0.857964	-5.24934	1.99289e-05	0.00260017	2.79545
WDR21A	940129	Homo sapiens	ILMN_5594	WDR21A		31317287	NM_015604.2	WDR21A	ILMN_2385278	940129	A	2026	CAGTGATGAGACGGTGAGATGGTTTGAGTCCTCGGTGCCTGGGTAGCAGG	14	+	72495629-72495678	Homo sapiens WD repeat domain 21A (WDR21A), transcript variant 1, mRNA.				MGC46524; WDR21; MGC20547; DKFZp434K114	10.8971	-0.855029	-6.80951	4.00915e-07	9.5136e-05	6.58139
FBXL18	990523	Homo sapiens	ILMN_21876	FBXL18		157426874	NM_024963.4	FBXL18	ILMN_3307782	990523	S	8094	CCCGTGGCGTCTCACGGTGATGCCTGCTCCTGACATTGGTGTTCACTGTA	7	-	5515625-5515674	Homo sapiens F-box and leucine-rich repeat protein 18 (FBXL18), mRNA.				FLJ11467; FLJ10776; FLJ41541; FLJ38075; Fbl18; FLJ26934	11.0794	-0.851763	-6.44442	9.78305e-07	0.000205361	5.71773
DUSP5	5390161	Homo sapiens	ILMN_166000	DUSP5		62865889	NM_004419.3	DUSP5	ILMN_1656501	5390161	S	2301	CTCCCTGCCCCTGGAGGTTGTCTTCAAGCTGTGGACTTCTGGGATTTGCA	10	+	112260431-112260480	Homo sapiens dual specificity phosphatase 5 (DUSP5), mRNA.	A membrane-bounded organelle of eukaryotic cells in which chromosomes are housed and replicated. In most cells, the nucleus contains all of the cell's chromosomes except the organellar chromosomes, and is the site of RNA synthesis and processing. In some species, or in specialized cell types, RNA metabolism or DNA replication may be absent [goid 5634] [evidence IEA]	The process of removing one or more phosphoric residues from a protein [goid 6470] [pmid 7961985] [evidence TAS]	Catalysis of the reaction: protein tyrosine phosphate + H2O = protein tyrosine + phosphate [goid 4725] [pmid 7961985] [evidence TAS]; Catalysis of the hydrolysis of various bonds, e.g. C-O, C-N, C-C, phosphoric anhydride bonds, etc. Hydrolase is the systematic name for any enzyme of EC class 3 [goid 16787] [evidence IEA]; Catalysis of the reaction: MAP kinase serine/threonine/tyrosine phosphate +…	HVH3; DUSP	7.9562	-0.848164	-6.24075	1.61972e-06	0.000312249	5.22913
ID2	1260086	Homo sapiens	ILMN_28481	ID2		33946335	NM_002166.4	ID2	ILMN_1793990	1260086	S	254	GGAGCAAAACCCCTGTGGACGACCCGATGAGCCTGCTATACAACATGAAC	2	+	8739817-8739866	Homo sapiens inhibitor of DNA binding 2, dominant negative helix-loop-helix protein (ID2), mRNA.	A membrane-bounded organelle of eukaryotic cells in which chromosomes are housed and replicated. In most cells, the nucleus contains all of the cell's chromosomes except the organellar chromosomes, and is the site of RNA synthesis and processing. In some species, or in specialized cell types, RNA metabolism or DNA replication may be absent [goid 5634] [evidence IEA]; All of the contents of a cell…	Any process that stops, prevents or reduces the frequency, rate or extent of transcription from an RNA polymerase II promoter [goid 122] [evidence IEA]; The biological process whose specific outcome is the progression of a multicellular organism over time from an initial condition (e.g. a zygote or a young adult) to a later condition (e.g. a multicellular animal or an aged adult) [goid 7275] [pmi…	Interacting selectively with any protein or protein complex (a complex of two or more proteins that may include other nonprotein molecules) [goid 5515] [evidence IEA]; Plays a role in regulating transcription; may bind a promoter or enhancer DNA sequence or interact with a DNA-binding transcription factor [goid 30528] [evidence IEA]	GIG8; MGC26389; ID2A; ID2H	9.11482	-0.841899	-6.18706	1.85135e-06	0.000348932	5.09956
RNF144B	70630	Homo sapiens	ILMN_9298	RNF144B		50284695	NM_182757.2	RNF144B	ILMN_1752526	70630	S	4150	GGCCAGTGACAGAGTTTACCCTTGCCTCCTTTCTTGGTCTGCCAGCTTTG	6	+	18468232-18468281	Homo sapiens ring finger protein 144B (RNF144B), mRNA.	A protein complex that includes a ubiquitin-protein ligase (E3) and other proteins that may confer substrate specificity on the complex [goid 151] [pmid 12853982] [evidence IC ]; Double layer of lipid molecules that encloses all cells, and, in eukaryotes, many organelles; may be a single or double lipid bilayer; also includes associated proteins [goid 16020] [evidence IEA]; Penetrating at least o…	A form of programmed cell death induced by external or internal signals that trigger the activity of proteolytic caspases, whose actions dismantle the cell and result in cell death. Apoptosis begins internally with condensation and subsequent fragmentation of the cell nucleus (blebbing) while the plasma membrane remains intact. Other characteristics of apoptosis include DNA fragmentation and the …	Catalysis of the reaction: ATP + ubiquitin + protein lysine = AMP + diphosphate + protein N-ubiquityllysine [goid 4842] [pmid 12853982] [evidence IDA]; Interacting selectively with any protein or protein complex (a complex of two or more proteins that may include other nonprotein molecules) [goid 5515] [pmid 12853982] [evidence IPI]; Interacting selectively with zinc (Zn) ions [goid 8270] [eviden…	KIAA0161; MGC71786; IBRDC2; p53RFP; bA528A10.3	7.74015	-0.841705	-6.51667	8.1899e-07	0.00017503	5.88991
SYTL2	6760037	Homo sapiens	ILMN_20792	SYTL2		46255065	NM_206929.1	SYTL2	ILMN_2336609	6760037	A	1842	GGGTCTGGTACCCTTGCAGGACCTTTGTAGGTTGTGGGAAAAAGTCGCAG	11	-	85083465-85083514	Homo sapiens synaptotagmin-like 2 (SYTL2), transcript variant e, mRNA.	That fraction of cells, prepared by disruptive biochemical methods, that includes the plasma and other membranes [goid 5624] [evidence ISS]; A collection of membranous structures involved in transport within the cell. The main components of the endomembrane system are endoplasmic reticulum, Golgi bodies, vesicles, cell membrane and nuclear envelope. Members of the endomembrane system pass materia…	The directed movement of proteins in a cell, including the movement of proteins between specific compartments or structures within a cell, such as organelles of a eukaryotic cell [goid 6886] [evidence IEA]; The directed movement of substances, either within a vesicle or in the vesicle membrane, into, out of or within a cell [goid 16192] [evidence ISS]	Interacting selectively with Rab protein, any member of the Rab subfamily of the Ras superfamily of monomeric GTPases [goid 17137] [evidence IEA]; Interacting selectively with neurexins, synaptic cell surface proteins related to latrotoxin receptor, laminin and agrin. Neurexins act as cell recognition molecules at nerve terminals [goid 42043] [evidence ISS]	MGC102768; CHR11SYT; SGA72M; KIAA1597; SLP2	12.1242	-0.832726	-6.58889	6.8607e-07	0.000150018	6.06141
ERBB2	4050156	Homo sapiens	ILMN_28003	ERBB2		54792095	NM_004448.2	ERBB2	ILMN_2352131	4050156	A	4390	GAGACTGTCCCTGAAACCTAGTACTGCCCCCCATGAGGAAGGAACAGCAA	17	+	35138207-35138256	Homo sapiens v-erb-b2 erythroblastic leukemia viral oncogene homolog 2, neuro/glioblastoma derived oncogene homolog (avian) (ERBB2), transcript variant 1, mRNA.	All of the contents of a cell excluding the plasma membrane and nucleus, but including other subcellular structures [goid 5737] [evidence IEA]; The region of the plasma membrane located at the apical end of the cell [goid 16324] [evidence IEA]; All of the contents of a cell excluding the plasma membrane and nucleus, but including other subcellular structures [goid 5737] [evidence IEA]; The membra…	The process of introducing a phosphate group on to a protein [goid 6468] [evidence IEA]; The process whose specific outcome is the progression of the peripheral nervous system over time, from its formation to the mature structure. The peripheral nervous system is one of the two major divisions of the nervous system. Nerves in the PNS connect the central nervous system (CNS) with sensory organs, o…	Catalysis of the reaction: ATP + a protein tyrosine = ADP + protein tyrosine phosphate [goid 4713] [evidence IEA]; Interacting selectively with ATP, adenosine 5'-triphosphate, a universally important coenzyme and enzyme regulator [goid 5524] [evidence IEA]; Interacting selectively with a nucleotide, any compound consisting of a nucleoside that is esterified with (ortho)phosphate or an oligophosph…	c-erb B2; CD340; HER2; NGL; NEU; HER-2/neu; HER-2; TKR1	10.6493	-0.824087	-6.14689	2.04646e-06	0.000374638	5.00242
TRAFD1	1570129	Homo sapiens	ILMN_21539	TRAFD1		5729827	NM_006700.1	TRAFD1	ILMN_1758250	1570129	S	2309	CAGTAACGAGGCTTTTGATGTGTTGAGCTGGAGGTGAGTGGACCGGGGGC	12	+	111075484-111075533	Homo sapiens TRAF-type zinc finger domain containing 1 (TRAFD1), mRNA.	The living contents of a cell; the matter contained within (but not including) the plasma membrane, usually taken to exclude large vacuoles and masses of secretory or ingested material. In eukaryotes it includes the nucleus and cytoplasm [goid 5622] [evidence IEA]		Interacting selectively with any protein or protein complex (a complex of two or more proteins that may include other nonprotein molecules) [goid 5515] [pmid 16221674] [evidence IPI]; Interacting selectively with zinc (Zn) ions [goid 8270] [evidence IEA]; Interacting selectively with any metal ion [goid 46872] [evidence IEA]	FLN29	8.81018	-0.821293	-6.40318	1.08306e-06	0.000224359	5.61918
PARP9	5700735	Homo sapiens	ILMN_12926	PARP9		13899296	NM_031458.1	PARP9	ILMN_1731224	5700735	S	2741	CCTTTGCACAGCATCCTTGGAGGGGATTCGCAAGTGGCAGCCCTGTTGAT	3	-	123729903-123729952	Homo sapiens poly (ADP-ribose) polymerase family, member 9 (PARP9), mRNA.	A membrane-bounded organelle of eukaryotic cells in which chromosomes are housed and replicated. In most cells, the nucleus contains all of the cell's chromosomes except the organellar chromosomes, and is the site of RNA synthesis and processing. In some species, or in specialized cell types, RNA metabolism or DNA replication may be absent [goid 5634] [pmid 11110709] [evidence TAS]	The orderly movement of cells from one site to another, often during the development of a multicellular organism [goid 16477] [pmid 11110709] [evidence TAS]	Elemental activities, such as catalysis or binding, describing the actions of a gene product at the molecular level. A given gene product may exhibit one or more molecular functions [goid 3674] [pmid 11110709] [evidence ND ]; Catalysis of the reaction: NAD+ + (ADP-D-ribosyl)(n)-acceptor = nicotinamide + (ADP-D-ribosyl)(n+1)-acceptor [goid 3950] [evidence IEA]; Catalysis of the transfer of a group…	DKFZp666B0810; DKFZp686M15238; BAL1; FLJ26637; BAL; FLJ41418; MGC:7868	8.65106	-0.820561	-6.61066	6.50472e-07	0.000143563	6.11301
CGN	1980670	Homo sapiens	ILMN_22926	CGN		16262451	NM_020770.1	CGN	ILMN_1746801	1980670	S	4934	CCTAAGCAGGTTGTATAGGGAGCCGGTGGCAGGAGGAAGGCTGTTTTCAC	1	+	149777635-149777684	Homo sapiens cingulin (CGN), mRNA.	A belt-like region of very close contact between the plasma membranes of adjacent cells so that the intercellular space is completely occluded. They occur in epithelia and brain endothelia [goid 5923] [pmid 12529927] [evidence NAS]; A protein complex, formed of one or more myosin heavy chains plus associated light chains and other proteins, that functions as a molecular motor; uses the energy of …	Any process specifically pertinent to the functioning of integrated living units: cells, tissues, organs, and organisms. A process is a collection of molecular events with a defined beginning and end [goid 8150] [evidence ND ]	Catalysis of movement along a polymeric molecule such as a microfilament or microtubule, coupled to the hydrolysis of a nucleoside triphosphate [goid 3774] [evidence IEA]; Interacting selectively with monomeric or multimeric forms of actin, including actin filaments [goid 3779] [evidence ISS]; Interacting selectively with any protein or protein complex (a complex of two or more proteins that may …	FLJ39281; DKFZp779N1112; KIAA1319	10.3716	-0.820172	-6.27943	1.47134e-06	0.000288351	5.32226
HS.105791	6100446	Homo sapiens	ILMN_74938	HS.105791	Hs.105791	39795805	BC064139		ILMN_1840316	6100446	S	1360	CTACACCCACATCCATTGTCACTTTTTGTCTATCACCTGGGCTTCAAGGC	1	-	85391021-85391070	Homo sapiens cDNA clone IMAGE:6186815, partial cds					8.76973	-0.818547	-6.54485	7.64246e-07	0.000165578	5.95692
RNF43	2060228	Homo sapiens	ILMN_23669	RNF43		56711321	NM_017763.3	RNF43	ILMN_1700606	2060228	S	5250	GCCATACAGGCCAGGGACCCACAGGAGAGTGGATTAGAGCACAAGTCTGG	17	-	53786311-53786360	Homo sapiens ring finger protein 43 (RNF43), mRNA.	Double layer of lipid molecules that encloses all cells, and, in eukaryotes, many organelles; may be a single or double lipid bilayer; also includes associated proteins [goid 16020] [evidence IEA]; Penetrating at least one phospholipid bilayer of a membrane. May also refer to the state of being buried in the bilayer with no exposure outside the bilayer. When used to describe a protein, indicates …		Interacting selectively with any protein or protein complex (a complex of two or more proteins that may include other nonprotein molecules) [goid 5515] [pmid 18313049] [evidence IPI]; Interacting selectively with zinc (Zn) ions [goid 8270] [evidence IEA]; Interacting selectively with any metal ion [goid 46872] [evidence IEA]	FLJ20315; DKFZp781H0392; URCC; DKFZp781H02126; RNF124; MGC125630	7.23547	-0.812055	-6.38444	1.13438e-06	0.000232947	5.57432
SMAD6	580711	Homo sapiens	ILMN_169773	SMAD6		92859870	NM_005585.3	SMAD6	ILMN_1767068	580711	S	2529	CCAGAGACACAGCCCCCACGGACAAAACCCCCCAGATATCATCTACCTAG	15	+	64861002-64861051	Homo sapiens SMAD family member 6 (SMAD6), transcript variant 1, mRNA.	The living contents of a cell; the matter contained within (but not including) the plasma membrane, usually taken to exclude large vacuoles and masses of secretory or ingested material. In eukaryotes it includes the nucleus and cytoplasm [goid 5622] [evidence IEA]; A membrane-bounded organelle of eukaryotic cells in which chromosomes are housed and replicated. In most cells, the nucleus contains …	The synthesis of either RNA on a template of DNA or DNA on a template of RNA [goid 6350] [evidence IEA]; Any process that modulates the frequency, rate or extent of DNA-dependent transcription [goid 6355] [evidence IEA]; Any immune system process that functions in the calibrated response of an organism to a potential internal or invasive threat [goid 6955] [pmid 16886151] [evidence IMP]; The seri…	The function of binding to a specific DNA sequence in order to modulate transcription. The transcription factor may or may not also interact selectively with a protein or macromolecular complex [goid 3700] [evidence IEA]; Mediates the transfer of a signal from the outside to the inside of a cell by means other than the introduction of the signal molecule itself into the cell [goid 4871] [pmid 943…	MADH6; HsT17432; MADH7	7.4477	-0.811753	-6.50659	8.39518e-07	0.000177808	5.86593
MXD4	3710647	Homo sapiens	ILMN_26701	MXD4		10947033	NM_006454.2	MXD4	ILMN_1756541	3710647	S	3701	GGCCACCTGTCCACCGTGTGGGCCGTGCTGTGTCCTTATGTCATTGTAAT	4	-	2249182-2249231	Homo sapiens MAX dimerization protein 4 (MXD4), mRNA.	A membrane-bounded organelle of eukaryotic cells in which chromosomes are housed and replicated. In most cells, the nucleus contains all of the cell's chromosomes except the organellar chromosomes, and is the site of RNA synthesis and processing. In some species, or in specialized cell types, RNA metabolism or DNA replication may be absent [goid 5634] [evidence IEA]	Any process that stops, prevents or reduces the frequency, rate or extent of transcription from an RNA polymerase II promoter [goid 122] [pmid 8521822] [evidence TAS]; Any process that modulates the frequency, rate or extent of DNA-dependent transcription [goid 6355] [evidence IEA]; Any process that stops, prevents or reduces the rate or extent of cell proliferation [goid 8285] [pmid 8521822] [ev…	Interacting selectively with DNA (deoxyribonucleic acid) [goid 3677] [evidence IEA]; The function of a transcription cofactor that represses transcription from a RNA polymerase II promoter; does not bind DNA itself [goid 3714] [pmid 8521822] [evidence TAS]; Interacting selectively with any protein or protein complex (a complex of two or more proteins that may include other nonprotein molecules) […	MSTP149; MAD4; MST149	11.3249	-0.808943	-5.94796	3.36907e-06	0.000578635	4.51902
LOC100130506	6110441	Homo sapiens	ILMN_343861	LOC100130506		169163998	XM_001724500.1	LOC100130506	ILMN_3263225	6110441	M	460	GTGCTTTAAACGGTCTTGGTGCTGTGTTACGGGAGAGAGTGACTGGAAAG				PREDICTED: Homo sapiens hypothetical protein LOC100130506 (LOC100130506), mRNA.					8.15134	-0.807787	-6.35343	1.22478e-06	0.000247212	5.50001
MYADM	2970594	Homo sapiens	ILMN_18511	MYADM		66932921	NM_138373.3	MYADM	ILMN_2350574	2970594	A	2662	TCCTGGCCATGAGGACAAAAATTACTGAGTGGCCCTTAAAGAGGGAAGTT	19	+	54379297-54379346	Homo sapiens myeloid-associated differentiation marker (MYADM), transcript variant 2, mRNA.	Double layer of lipid molecules that encloses all cells, and, in eukaryotes, many organelles; may be a single or double lipid bilayer; also includes associated proteins [goid 16020] [evidence IEA]; Penetrating at least one phospholipid bilayer of a membrane. May also refer to the state of being buried in the bilayer with no exposure outside the bilayer. When used to describe a protein, indicates …			SB135	8.61146	-0.795929	-6.14037	2.08005e-06	0.000379317	4.98664
ADCY6	3120600	Homo sapiens	ILMN_18413	ADCY6		21071019	NM_020983.2	ADCY6	ILMN_1685156	3120600	A	5594	GATCAGAGTGGGAAGACCTCAGCCTTGGGTGGCTTGTCTCTGCTTCTTGC	12	-	49160214-49160263	Homo sapiens adenylate cyclase 6 (ADCY6), transcript variant 2, mRNA.	Double layer of lipid molecules that encloses all cells, and, in eukaryotes, many organelles; may be a single or double lipid bilayer; also includes associated proteins [goid 16020] [evidence IEA]; Penetrating at least one phospholipid bilayer of a membrane. May also refer to the state of being buried in the bilayer with no exposure outside the bilayer. When used to describe a protein, indicates …	The chemical reactions and pathways resulting in the formation of the nucleotide cAMP (cyclic AMP, adenosine 3',5'-cyclophosphate) [goid 6171] [evidence IEA]; A series of reactions within the cell that occur as a result of a single trigger reaction or compound [goid 7242] [evidence IEA]	Interacting selectively with magnesium (Mg) ions [goid 287] [evidence IEA]; Catalysis of the reaction: ATP = 3',5'-cyclic AMP + diphosphate [goid 4016] [evidence IEA]	KIAA0422; DKFZp779F075	8.99331	-0.795239	-6.05373	2.58339e-06	0.000462182	4.77652
KRT80	2340193	Homo sapiens	ILMN_3629	KRT80		125628635	NM_182507.2	KRT80	ILMN_2366445	2340193	A	3554	CCAGTGTTGGAAGTGGAGCCTGGTGGGAAGTATTTGGATCATGAGAGAGG	12	-	52563035-52563084	Homo sapiens keratin 80 (KRT80), transcript variant 1, mRNA.	A filament composed of acidic and basic keratins (types I and II), typically expressed in epithelial cells. The keratins are the most diverse classes of IF proteins, with a large number of keratin isoforms being expressed. Each type of epithelium always expresses a characteristic combination of type I and type II keratins [goid 45095] [evidence IEA]		The action of a molecule that contributes to the structural integrity of a complex or assembly within or outside a cell [goid 5198] [evidence IEA]	KB20	9.28678	-0.795047	-6.18127	1.87827e-06	0.000350643	5.08557
ENC1	7150563	Homo sapiens	ILMN_15041	ENC1		4505460	NM_003633.1	ENC1	ILMN_1779147	7150563	S	4481	GGGCTGGTTGCTGTAGAAACATATAACAAAGGGCAGCCCTCCACTTCTGG	5	-	73959244-73959293	Homo sapiens ectodermal-neural cortex (with BTB-like domain) (ENC1), mRNA.	A membrane-bounded organelle of eukaryotic cells in which chromosomes are housed and replicated. In most cells, the nucleus contains all of the cell's chromosomes except the organellar chromosomes, and is the site of RNA synthesis and processing. In some species, or in specialized cell types, RNA metabolism or DNA replication may be absent [goid 5634] [pmid 9566959] [evidence TAS]; All of the con…	The chemical reactions and pathways resulting in the breakdown of a protein or peptide by hydrolysis of its peptide bonds, initiated by the covalent attachment of a ubiquitin moiety, or multiple ubiquitin moieties, to the protein [goid 6511] [evidence IEA]; The biological process whose specific outcome is the progression of a multicellular organism over time from an initial condition (e.g. a zygo…	Interacting selectively with monomeric or multimeric forms of actin, including actin filaments [goid 3779] [evidence IEA]; Interacting selectively with any protein or protein complex (a complex of two or more proteins that may include other nonprotein molecules) [goid 5515] [evidence IEA]	PIG10; NRPB; CCL28; FLJ39259; ENC-1; TP53I10; KLHL35	8.38313	-0.794466	-5.92313	3.58633e-06	0.000609302	4.45842
C7ORF68	7320441	Homo sapiens	ILMN_8723	C7ORF68		149192860	NM_013332.3	C7orf68	ILMN_1659990	7320441	S	1277	GTCGTTCCTCCAACATAGTGTGTATTGGTCTGAAGGGGGTGGTGGGATGC	7	+	127885573-127885622	Homo sapiens chromosome 7 open reading frame 68 (C7orf68), transcript variant 1, mRNA.				FLJ21076; MGC138388	11.0862	-0.794172	-5.84206	4.39985e-06	0.00072722	4.26014
ADIPOR2	6960685	Homo sapiens	ILMN_12936	ADIPOR2		38261972	NM_024551.2	ADIPOR2	ILMN_2224833	6960685	S	3644	GAACTCTCACCAGGTTGGCGCCTGAATGCCTTACTCTCAGCAGTCAGAGG	12	+	1767785-1767834	Homo sapiens adiponectin receptor 2 (ADIPOR2), mRNA.	Double layer of lipid molecules that encloses all cells, and, in eukaryotes, many organelles; may be a single or double lipid bilayer; also includes associated proteins [goid 16020] [evidence IEA]; Penetrating at least one phospholipid bilayer of a membrane. May also refer to the state of being buried in the bilayer with no exposure outside the bilayer. When used to describe a protein, indicates …	The chemical reactions and pathways involving lipids, compounds soluble in an organic solvent but not, or sparingly, in an aqueous solvent. Includes fatty acids; neutral fats, other fatty-acid esters, and soaps; long-chain (fatty) alcohols and waxes; sphingoids and other long-chain bases; glycolipids, phospholipids and sphingolipids; and carotenes, polyprenols, sterols, terpenes and other isopren…	Combining with an extracellular or intracellular messenger to initiate a change in cell activity [goid 4872] [evidence IEA]; Interacting selectively with any hormone, naturally occurring substances secreted by specialized cells that affect the metabolism or behavior of other cells possessing functional receptors for the hormone [goid 42562] [pmid 12802337] [evidence ISS]; Interacting selectively …	MGC4640; ACDCR2; PAQR2; FLJ21432	11.0063	-0.791173	-5.96943	3.19199e-06	0.000555352	4.57138
NYNRIN	6590735	Homo sapiens	ILMN_181017	NYNRIN		126723546	NM_025081.2	NYNRIN	ILMN_3236858	6590735	S	7640	GAAGTGGAAAGTGTGGGATTTTTGGCAGGTGCTCTCTTTCCTCCGCCCCC	14	+	23958117-23958166	Homo sapiens NYN domain and retroviral integrase containing (NYNRIN), mRNA.				FLJ11811	7.56608	-0.790678	-5.3283	1.62739e-05	0.00223439	2.99181
EPHB4	1260730	Homo sapiens	ILMN_11176	EPHB4		55774978	NM_004444.4	EPHB4	ILMN_2214910	1260730	S	4122	CATGTCTGTTTCCAGAACAGTGCCTTGGTCATCCCACATCCCCGGACCCC	7	-	100400366-100400415	Homo sapiens EPH receptor B4 (EPHB4), mRNA.	Double layer of lipid molecules that encloses all cells, and, in eukaryotes, many organelles; may be a single or double lipid bilayer; also includes associated proteins [goid 16020] [evidence IEA]; Penetrating at least one phospholipid bilayer of a membrane. May also refer to the state of being buried in the bilayer with no exposure outside the bilayer. When used to describe a protein, indicates …	The process of introducing a phosphate group on to a protein [goid 6468] [evidence IEA]; The series of molecular signals generated as a consequence of a transmembrane receptor tyrosine kinase binding to its physiological ligand [goid 7169] [evidence IEA]; The process of introducing a phosphate group on to a protein [goid 6468] [evidence IEA]; The series of molecular signals generated as a consequ…	Interacting selectively with a nucleotide, any compound consisting of a nucleoside that is esterified with (ortho)phosphate or an oligophosphate at any hydroxyl group on the ribose or deoxyribose moiety [goid 166] [evidence IEA]; Combining with an extracellular or intracellular messenger to initiate a change in cell activity [goid 4872] [evidence IEA]; Combining with an ephrin to initiate a chang…	TYRO11; MYK1; HTK	10.0662	-0.789616	-5.52449	9.85283e-06	0.00145425	3.4783
HS.434957	1820743	Homo sapiens	ILMN_91344	HS.434957	Hs.434957	13279127	BC004287		ILMN_1849186	1820743	S	2783	GAAGTGGCTCTGTCCCCCCAGAGTTAAGGATTTGCTACACTGGTCCTCTG	8	-	81703551-81703600	Homo sapiens, clone IMAGE:3618365, mRNA					8.40301	-0.789387	-5.75958	5.42028e-06	0.000873738	4.05785
FLJ41603	5900367	Homo sapiens	ILMN_1787	FLJ41603		83715965	NM_001001669.2	FLJ41603	ILMN_1795300	5900367	S	4687	CCCTTGCCTCCTGTGATGGAGTGAGAACTCTTAAACCCCTCAGGCCCCAA	5	+	148994020-148994069	Homo sapiens FLJ41603 protein (FLJ41603), mRNA.					7.83094	-0.783439	-5.98851	3.04256e-06	0.000536206	4.61787
TRERF1	2570661	Homo sapiens	ILMN_13610	TRERF1		15812225	NM_033502.1	TRERF1	ILMN_1792076	2570661	A	4057	ACGTCGTCCAGCAGTTGGGAGGTGTCATGGAAGAGGCTGAAGTTGTGGAC	6	-	42304120-42304169	Homo sapiens transcriptional regulating factor 1 (TRERF1), mRNA.	The living contents of a cell; the matter contained within (but not including) the plasma membrane, usually taken to exclude large vacuoles and masses of secretory or ingested material. In eukaryotes it includes the nucleus and cytoplasm [goid 5622] [evidence IEA]; A membrane-bounded organelle of eukaryotic cells in which chromosomes are housed and replicated. In most cells, the nucleus contains …	The synthesis of either RNA on a template of DNA or DNA on a template of RNA [goid 6350] [evidence IEA]; The chemical reactions and pathways resulting in the formation of steroids, compounds with a 1,2,cyclopentanoperhydrophenanthrene nucleus; includes de novo formation and steroid interconversion by modification [goid 6694] [pmid 11349124] [evidence NAS]; The chemical reactions and pathways resu…	The function of binding to a specific DNA sequence in order to modulate transcription. The transcription factor may or may not also interact selectively with a protein or macromolecular complex [goid 3700] [pmid 11349124] [evidence IDA]; Interacting selectively with a transcription factor, any protein required to initiate or regulate transcription [goid 8134] [pmid 11349124] [evidence IPI]; Inter…	RP1-139D8.5; dJ139D8.5; HSA277276; RAPA; TReP-132; BCAR2	7.94747	-0.781703	-6.14875	2.03696e-06	0.000374349	5.00693
NR2F1	7150768	Homo sapiens	ILMN_177945	NR2F1		53749664	NM_005654.4	NR2F1	ILMN_1786197	7150768	S	3085	AGGGCCGAGACAGGAGCAGCCCACCCAGCAGAAATACAATCCGAGCTACA	5	+	92929674-92929723	Homo sapiens nuclear receptor subfamily 2, group F, member 1 (NR2F1), mRNA.	A membrane-bounded organelle of eukaryotic cells in which chromosomes are housed and replicated. In most cells, the nucleus contains all of the cell's chromosomes except the organellar chromosomes, and is the site of RNA synthesis and processing. In some species, or in specialized cell types, RNA metabolism or DNA replication may be absent [goid 5634] [evidence IEA]	The characteristic movement of immature neurons from germinal zones to specific positions where they will reside as they mature [goid 1764] [evidence IEA]; The synthesis of either RNA on a template of DNA or DNA on a template of RNA [goid 6350] [evidence IEA]; Any process that modulates the frequency, rate or extent of DNA-dependent transcription [goid 6355] [evidence IEA]; The cascade of process…	The function of binding to a specific DNA sequence in order to modulate transcription. The transcription factor may or may not also interact selectively with a protein or macromolecular complex [goid 3700] [pmid 2739739] [evidence TAS]; [goid 3706] [pmid 8530078] [evidence TAS]; Combining with a steroid hormone to initiate a change in cell activity [goid 3707] [evidence IEA]; The function of a tr…	ERBAL3; COUP-TFI; TFCOUP1; EAR3; TCFCOUP1; EAR-3; NR2F2; SVP44	7.66609	-0.776951	-6.12564	2.15799e-06	0.000392015	4.95098
PTPN13	3060609	Homo sapiens	ILMN_10610	PTPN13		18375647	NM_080684.1	PTPN13	ILMN_2374683	3060609	A	6891	CCTGACACGTCTTCAAGCAGAAGAAGAGCAAAAACAGCAGCCTCAGCTTC	4	+	87954671-87954720	Homo sapiens protein tyrosine phosphatase, non-receptor type 13 (APO-1/CD95 (Fas)-associated phosphatase) (PTPN13), transcript variant 3, mRNA.	All of the contents of a cell excluding the plasma membrane and nucleus, but including other subcellular structures [goid 5737] [evidence IEA]; Any of the various filamentous elements that form the internal framework of cells, and typically remain after treatment of the cells with mild detergent to remove membrane constituents and soluble components of the cytoplasm. The term embraces intermediat…	The process of removing one or more phosphoric residues from a protein [goid 6470] [pmid 7929060] [evidence TAS]	Catalysis of the reaction: protein tyrosine phosphate + H2O = protein tyrosine + phosphate [goid 4725] [pmid 7536343] [evidence TAS]; The action of a molecule that contributes to the structural integrity of a complex or assembly within or outside a cell [goid 5198] [evidence IEA]; Interacting selectively with any protein or protein complex (a complex of two or more proteins that may include other…	PTP1E; PNP1; PTP-BL; PTP-BAS; FAP-1; DKFZp686J1497; PTPL1; PTPLE	8.0808	-0.776014	-5.09015	3.00143e-05	0.00365362	2.39875
OSBPL10	6760593	Homo sapiens	ILMN_11112	OSBPL10		23111057	NM_017784.3	OSBPL10	ILMN_1669497	6760593	S	3577	CCTCAAGTGCACCTCTCTGGTTAACCCAAACTCTGCAAGAAAGCACTGTG	3	-	31718961-31719004:31725126-31725131	Homo sapiens oxysterol binding protein-like 10 (OSBPL10), mRNA.	A membrane-bounded organelle of eukaryotic cells in which chromosomes are housed and replicated. In most cells, the nucleus contains all of the cell's chromosomes except the organellar chromosomes, and is the site of RNA synthesis and processing. In some species, or in specialized cell types, RNA metabolism or DNA replication may be absent [goid 5634] [pmid 18029348] [evidence IDA]; A small, dens…	The directed movement of lipids into, out of, within or between cells. Lipids are compounds soluble in an organic solvent but not, or sparingly, in an aqueous solvent [goid 6869] [evidence IEA]; The chemical reactions and pathways involving steroids, compounds with a 1,2,cyclopentanoperhydrophenanthrene nucleus [goid 8202] [evidence IEA]		ORP10; FLJ20363; OSBP9	9.14337	-0.768107	-5.63775	7.38401e-06	0.00114346	3.75801
ST8SIA4	6020470	Homo sapiens	ILMN_13523	ST8SIA4		38202228	NM_005668.3	ST8SIA4	ILMN_1756937	6020470	I	5487	CAGGGTCTGCACTGTGAACTCCCCTGGAGATAAGTAAGTCCACTTTAGAA	5	-	100171304-100171353	Homo sapiens ST8 alpha-N-acetyl-neuraminide alpha-2,8-sialyltransferase 4 (ST8SIA4), transcript variant 1, mRNA.	The lipid bilayer surrounding any of the compartments of the Golgi apparatus [goid 139] [evidence IEA]; A compound membranous cytoplasmic organelle of eukaryotic cells, consisting of flattened, ribosome-free vesicles arranged in a more or less regular stack. The Golgi apparatus differs from the endoplasmic reticulum in often having slightly thicker membranes, appearing in sections as a characteri…	The addition of a sugar unit to a protein amino acid, e.g. the addition of glycan chains to proteins [goid 6486] [evidence IEA]; The conversion of N-linked glycan structures from the initially transferred oligosaccharide to a mature form, by the actions of glycosidases and glycosyltransferases. The early processing steps are conserved and play roles in glycoprotein folding and trafficking [goid 6…	Catalysis of the reaction: CMP-N-acetylneuraminate + alpha-N-acetylneuraminyl-2,3-beta-D-galactosyl-R = CMP + alpha-N-acetylneuraminyl-2,8-alpha-N-acetylneuraminyl-2,3-beta-D-galactosyl-R [goid 3828] [evidence IEA]	MGC61459; ST8SIA-IV; PST; MGC34450; PST1; SIAT8D	9.09823	-0.761563	-5.84903	4.32306e-06	0.000718952	4.27722
ID1	670386	Homo sapiens	ILMN_28002	ID1		31317296	NM_181353.1	ID1	ILMN_1664861	670386	A	901	TGAGGGAGAACAAGACCGATCGGCGGCCACTGCGCCCTTAACTGCATCCA	20	+	29657653-29657702	Homo sapiens inhibitor of DNA binding 1, dominant negative helix-loop-helix protein (ID1), transcript variant 2, mRNA.	A membrane-bounded organelle of eukaryotic cells in which chromosomes are housed and replicated. In most cells, the nucleus contains all of the cell's chromosomes except the organellar chromosomes, and is the site of RNA synthesis and processing. In some species, or in specialized cell types, RNA metabolism or DNA replication may be absent [goid 5634] [evidence IEA]	The biological process whose specific outcome is the progression of a multicellular organism over time from an initial condition (e.g. a zygote or a young adult) to a later condition (e.g. a multicellular animal or an aged adult) [goid 7275] [evidence IEA]; Any process that modulates the frequency, rate or extent of the synthesis of either RNA on a template of DNA or DNA on a template of RNA [goi…	Interacting selectively with any protein or protein complex (a complex of two or more proteins that may include other nonprotein molecules) [goid 5515] [pmid 17855368] [evidence IPI]; Interacting selectively with any protein or protein complex (a complex of two or more proteins that may include other nonprotein molecules) [goid 5515] [pmid 15694377] [evidence IPI]; Interacting selectively with an…	ID	8.22728	-0.761247	-4.91287	4.74147e-05	0.00531934	1.95614
LOC728431	4210376	Homo sapiens	ILMN_171019	LOC728431		169161641	XM_001132105.2	LOC728431	ILMN_3305849	4210376	M	1387	GTCCTTCCTGGGGTCTAATCTCTACCTTTTGCATGATGAGGCAGCTGAGG				PREDICTED: Homo sapiens hypothetical LOC728431 (LOC728431), mRNA.					9.03949	-0.755549	-5.43475	1.2391e-05	0.00176277	3.25605
TXNRD1	730286	Homo sapiens	ILMN_306750	TXNRD1		148277070	NM_001093771.1	TXNRD1	ILMN_1717056	730286	A	3392	AGGGAACCCATGCATCTGCCTGGCATTTAGGCAGCAGAGCCCCTGACCGT	12	+	103267749-103267798	Homo sapiens thioredoxin reductase 1 (TXNRD1), transcript variant 5, mRNA.	A membrane-bounded organelle of eukaryotic cells in which chromosomes are housed and replicated. In most cells, the nucleus contains all of the cell's chromosomes except the organellar chromosomes, and is the site of RNA synthesis and processing. In some species, or in specialized cell types, RNA metabolism or DNA replication may be absent [goid 5634] [evidence IEA]; All of the contents of a cell…	The directed movement of substances (such as macromolecules, small molecules, ions) into, out of, within or between cells, or within a multicellular organism [goid 6810] [evidence IEA]; The cascade of processes by which a signal interacts with a receptor, causing a change in the level or activity of a second messenger or other downstream target, and ultimately effecting a change in the functionin…	Catalysis of the reaction: thioredoxin + NADP+ = thioredoxin disulfide + NADPH + H+ [goid 4791] [evidence IEA]; Catalysis of the reaction: thioredoxin + NADP+ = thioredoxin disulfide + NADPH + H+ [goid 4791] [pmid 16750198] [evidence EXP]; Catalysis of the reaction: thioredoxin + NADP+ = thioredoxin disulfide + NADPH + H+ [goid 4791] [pmid 9671710] [evidence TAS]; Catalysis of the reaction: thior…	MGC9145; TR; TXNR; GRIM-12; TRXR1; TR1	9.82481	-0.754289	-5.93036	3.52164e-06	0.000600471	4.47607
TMEM45B	430541	Homo sapiens	ILMN_15699	TMEM45B		141802701	NM_138788.3	TMEM45B	ILMN_1771120	430541	S	2141	CAGGAGAGACATGCCTGTAGTTACATCCAGTGTGATGGGTGCTGAGAGGC	11	+	129235042-129235091	Homo sapiens transmembrane protein 45B (TMEM45B), mRNA.	Double layer of lipid molecules that encloses all cells, and, in eukaryotes, many organelles; may be a single or double lipid bilayer; also includes associated proteins [goid 16020] [evidence IEA]; Penetrating at least one phospholipid bilayer of a membrane. May also refer to the state of being buried in the bilayer with no exposure outside the bilayer. When used to describe a protein, indicates …			FLJ40787	7.85877	-0.752098	-6.01477	2.84849e-06	0.000505779	4.68179
FBXO2	4540215	Homo sapiens	ILMN_166168	FBXO2		48995171	NM_012168.4	FBXO2	ILMN_1803211	4540215	S	1302	TAGTCCATAGCGTCCTCACCTTCCCCAAGCCACACATCCTCCTCCCATCC	1	-	11708632-11708681	Homo sapiens F-box protein 2 (FBXO2), mRNA.		The covalent alteration of one or more amino acids occurring in proteins, peptides and nascent polypeptides (co-translational, post-translational modifications). Includes the modification of charged tRNAs that are destined to occur in a protein (pre-translation modification) [goid 6464] [pmid 10531035] [evidence TAS]; The hydrolysis of a peptide bond or bonds within a protein [goid 6508] [pmid 10…	Catalysis of the reaction: ATP + ubiquitin + protein lysine = AMP + diphosphate + protein N-ubiquityllysine [goid 4842] [pmid 10531035] [evidence TAS]; Interacting selectively with any protein or protein complex (a complex of two or more proteins that may include other nonprotein molecules) [goid 5515] [evidence IEA]; Interacting selectively with a glycoprotein, a protein that contains covalently…	Fbs1; FBG1; FBX2; NFB42	9.03631	-0.752047	-5.67892	6.6506e-06	0.00105408	3.85946
GPR126	830523	Homo sapiens	ILMN_17561	GPR126		74048421	NM_001032394.1	GPR126	ILMN_2367010	830523	A	6343	CCATTTAGTCCCCCATCAGAACAGAGGTCAGGAATTTAGCTGGGGAGCCT	6	+	142808572-142808621	Homo sapiens G protein-coupled receptor 126 (GPR126), transcript variant a2, mRNA.	The membrane surrounding a cell that separates the cell from its external environment. It consists of a phospholipid bilayer and associated proteins [goid 5886] [evidence IEA]; Penetrating at least one phospholipid bilayer of a membrane. May also refer to the state of being buried in the bilayer with no exposure outside the bilayer. When used to describe a protein, indicates that all or part of t…	The cascade of processes by which a signal interacts with a receptor, causing a change in the level or activity of a second messenger or other downstream target, and ultimately effecting a change in the functioning of the cell [goid 7165] [evidence IEA]; The series of molecular signals generated as a consequence of a peptide neurotransmitter binding to a cell surface receptor [goid 7218] [evidenc…	Combining with an extracellular or intracellular messenger to initiate a change in cell activity [goid 4872] [evidence IEA]; A receptor that binds an extracellular ligand and transmits the signal to a heterotrimeric G-protein complex. These receptors are characteristically seven-transmembrane receptors and are made up of hetero- or homodimers [goid 4930] [evidence IEA]	VIGR; DREG; APG1; PS1TP2	8.10123	-0.746698	-5.78453	5.08854e-06	0.000828748	4.1191
TANC2	1440768	Homo sapiens	ILMN_343169	TANC2		157739944	NM_025185.3	TANC2	ILMN_3244286	1440768	S	11183	GGTGCCTTTTCAGGCGTGGCCTCCTTTCCATCTAGCACAGCATCTTTGTC	17	+	58858235-58858284	Homo sapiens tetratricopeptide repeat, ankyrin repeat and coiled-coil containing 2 (TANC2), mRNA.			The selective, often stoichiometric, interaction of a molecule with one or more specific sites on another molecule [goid 5488] [evidence IEA]	FLJ11824; KIAA1636; DKFZP564D166; rols; KIAA1148; ROLSA; FLJ10215	9.26167	-0.746146	-5.94248	3.41584e-06	0.000584541	4.50565
HBP1	1940647	Homo sapiens	ILMN_4225	HBP1		47834345	NM_012257.3	HBP1	ILMN_1685415	1940647	S	2350	AGGTGGCAGCAGCCATCCGTTATTATTTCCAATGGAGACCTAGCCCAGGC	7	+	106629731-106629780	Homo sapiens HMG-box transcription factor 1 (HBP1), mRNA.	A membrane-bounded organelle of eukaryotic cells in which chromosomes are housed and replicated. In most cells, the nucleus contains all of the cell's chromosomes except the organellar chromosomes, and is the site of RNA synthesis and processing. In some species, or in specialized cell types, RNA metabolism or DNA replication may be absent [goid 5634] [evidence IEA]	The synthesis of either RNA on a template of DNA or DNA on a template of RNA [goid 6350] [evidence IEA]; Any process that modulates the frequency, rate or extent of DNA-dependent transcription [goid 6355] [evidence IEA]; The process by which the cell cycle is halted during one of the normal phases (G1, S, G2, M) [goid 7050] [pmid 9030690] [evidence NAS]; The series of molecular signals initiated …	Interacting selectively with DNA (deoxyribonucleic acid) [goid 3677] [evidence IEA]; The selective, often stoichiometric, interaction of a molecule with one or more specific sites on another molecule [goid 5488] [evidence IEA]	FLJ16340	8.82956	-0.738971	-5.85339	4.27576e-06	0.000713599	4.28789
SSBP2	6480349	Homo sapiens	ILMN_5320	SSBP2		40787998	NM_012446.2	SSBP2	ILMN_1711608	6480349	S	1717	AGTTGCTCCTGCCCCCTCCCTGAACTATTTTGTGCTGTGTATATCACTGC	5	-	80772148-80772197	Homo sapiens single-stranded DNA binding protein 2 (SSBP2), mRNA.	A membrane-bounded organelle of eukaryotic cells in which chromosomes are housed and replicated. In most cells, the nucleus contains all of the cell's chromosomes except the organellar chromosomes, and is the site of RNA synthesis and processing. In some species, or in specialized cell types, RNA metabolism or DNA replication may be absent [goid 5634] [evidence IEA]; A membrane-bounded organelle …	Any process that modulates the frequency, rate or extent of the synthesis of either RNA on a template of DNA or DNA on a template of RNA [goid 45449] [pmid 12079286] [evidence NAS]	Interacting selectively with DNA (deoxyribonucleic acid) [goid 3677] [evidence IEA]; Interacting selectively with single-stranded DNA [goid 3697] [evidence IEA]; Plays a role in regulating transcription; may bind a promoter or enhancer DNA sequence or interact with a DNA-binding transcription factor [goid 30528] [evidence IEA]; Interacting selectively with DNA (deoxyribonucleic acid) [goid 3677] …	HSPC116; DKFZp686F03273	9.64289	-0.734166	-5.52545	9.82862e-06	0.00145425	3.48068
ATXN1	520601	Homo sapiens	ILMN_15187	ATXN1		51479157	NM_000332.2	ATXN1	ILMN_1800951	520601	S	10134	GCCAAGGGAAAACAGACACCAGAACTTGGGTTGAGGGCACTACCAGACTG	6	-	16407774-16407823	Homo sapiens ataxin 1 (ATXN1), mRNA.	A membrane-bounded organelle of eukaryotic cells in which chromosomes are housed and replicated. In most cells, the nucleus contains all of the cell's chromosomes except the organellar chromosomes, and is the site of RNA synthesis and processing. In some species, or in specialized cell types, RNA metabolism or DNA replication may be absent [goid 5634] [pmid 7647801] [evidence IDA]; That part of t…	Any process involved in the conversion of one or more primary RNA transcripts into one or more mature RNA molecules [goid 6396] [pmid 15615787] [evidence NAS]; The specific activation or halting of processes within a cell so that its vital functions markedly cease, rather than simply deteriorating gradually over time, which culminates in cell death [goid 8219] [evidence IEA]; Any process that sto…	Interacting selectively with an RNA molecule or a portion thereof [goid 3723] [evidence IEA]; Interacting selectively with a protein C-terminus, the end of any peptide chain at which the 1-carboxy function of a constituent amino acid is not attached in peptide linkage to another amino-acid residue [goid 8022] [pmid 15016912] [evidence IPI]; Interacting selectively with a protein C-terminus, the e…	SCA1; D6S504E; ATX1	8.36696	-0.731533	-5.55354	9.14947e-06	0.001394	3.55011
EPOR	3310242	Homo sapiens	ILMN_19152	EPOR		4557561	NM_000121.2	EPOR	ILMN_2168347	3310242	S	1700	CTCAGAGAACCAGTGCAGACTCAAGACTTATGGAACAGGGATGGCGAGGC	19	-	11488573-11488622	Homo sapiens erythropoietin receptor (EPOR), mRNA.	The space external to the outermost structure of a cell. For cells without external protective or external encapsulating structures this refers to space outside of the plasma membrane. This term covers the host cell environment outside an intracellular parasite [goid 5576] [evidence IEA]; The membrane surrounding a cell that separates the cell from its external environment. It consists of a phosp…	The cascade of processes by which a signal interacts with a receptor, causing a change in the level or activity of a second messenger or other downstream target, and ultimately effecting a change in the functioning of the cell [goid 7165] [pmid 1668606] [evidence NAS]; The process whose specific outcome is the progression of the brain over time, from its formation to the mature structure. The bra…	Combining with erythropoietin to initiate a change in cell activity [goid 4900] [pmid 2163696] [evidence IDA]; Interacting selectively with any protein or protein complex (a complex of two or more proteins that may include other nonprotein molecules) [goid 5515] [evidence IEA]; Interacting selectively with any protein or protein complex (a complex of two or more proteins that may include other no…	MGC138358	7.31602	-0.721031	-5.55914	9.0196e-06	0.00137866	3.56398
ARL4A	7560615	Homo sapiens	ILMN_7258	ARL4A		81295812	NM_001037164.1	ARL4A	ILMN_1743241	7560615	A	2600	GTCCCATAGTAGTTCAGATCTGCTTAGATGTGACAGGCATTGAAGGCTGT	7	+	12696727-12696776	Homo sapiens ADP-ribosylation factor-like 4A (ARL4A), transcript variant 3, mRNA.	The living contents of a cell; the matter contained within (but not including) the plasma membrane, usually taken to exclude large vacuoles and masses of secretory or ingested material. In eukaryotes it includes the nucleus and cytoplasm [goid 5622] [evidence IEA]; A membrane-bounded organelle of eukaryotic cells in which chromosomes are housed and replicated. In most cells, the nucleus contains …	Any series of molecular signals in which a small monomeric GTPase relays one or more of the signals [goid 7264] [evidence IEA]	Interacting selectively with a nucleotide, any compound consisting of a nucleoside that is esterified with (ortho)phosphate or an oligophosphate at any hydroxyl group on the ribose or deoxyribose moiety [goid 166] [evidence IEA]; Catalysis of the reaction: GTP + H2O = GDP + phosphate [goid 3924] [pmid 10462049] [evidence TAS]; Interacting selectively with GTP, guanosine triphosphate [goid 5525] […	ARL4	7.76455	-0.718613	-5.78709	5.0557e-06	0.000826249	4.12538
MBNL2	2450546	Homo sapiens	ILMN_180319	MBNL2		46411178	NM_144778.2	MBNL2	ILMN_1658015	2450546	A	4491	TCAGGATATAACAGCACTTCACCGAAATATTCTTTCAGCCATACCACTGG	13	+	96844162-96844211	Homo sapiens muscleblind-like 2 (Drosophila) (MBNL2), transcript variant 1, mRNA.	A membrane-bounded organelle of eukaryotic cells in which chromosomes are housed and replicated. In most cells, the nucleus contains all of the cell's chromosomes except the organellar chromosomes, and is the site of RNA synthesis and processing. In some species, or in specialized cell types, RNA metabolism or DNA replication may be absent [goid 5634] [evidence IEA]; All of the contents of a cell…		Interacting selectively with an RNA molecule or a portion thereof [goid 3723] [evidence IEA]; Interacting selectively with zinc (Zn) ions [goid 8270] [evidence IEA]; Interacting selectively with any metal ion [goid 46872] [evidence IEA]	MGC120628; MBLL39; MGC120626; MBLL; RP11-128N14.1; DKFZp781H1296; PRO2032; MGC120625	7.70263	-0.718326	-5.42111	1.2831e-05	0.00181444	3.22222
CHES1	4230470	Homo sapiens	ILMN_182611	CHES1		51093864	NM_005197.2	CHES1	ILMN_2106902	4230470	S	7588	AGAAACAGTGTGGAGGCAGGCGCGATCAGCCGAACTCTAGGGACTTGGTG	14	-	88692454-88692503	Homo sapiens checkpoint suppressor 1 (CHES1), mRNA.				C14orf116; FOXN3; PRO1635	8.89553	-0.715386	-5.39612	1.36784e-05	0.00192275	3.16023
HLTF	4480520	Homo sapiens	ILMN_6020	HLTF		117968479	NM_139048.2	HLTF	ILMN_1673820	4480520	A	3940	GGGATTAGCCCGCTAGCATTAGGAGCAGTTGGGAAGTTACCTGGTAGATC	3	-	150231118-150231167	Homo sapiens helicase-like transcription factor (HLTF), transcript variant 2, mRNA.	A membrane-bounded organelle of eukaryotic cells in which chromosomes are housed and replicated. In most cells, the nucleus contains all of the cell's chromosomes except the organellar chromosomes, and is the site of RNA synthesis and processing. In some species, or in specialized cell types, RNA metabolism or DNA replication may be absent [goid 5634] [pmid 7876228] [evidence TAS]	Any process that modulates the frequency, rate or extent of transcription from an RNA polymerase II promoter [goid 6357] [evidence IEA]; The synthesis of either RNA on a template of DNA or DNA on a template of RNA [goid 6350] [evidence IEA]; Any process that modulates the frequency, rate or extent of transcription from an RNA polymerase II promoter [goid 6357] [evidence IEA]; The alteration of DN…	Interacting selectively with DNA (deoxyribonucleic acid) [goid 3677] [evidence IEA]; Functions to initiate or regulate RNA polymerase II transcription [goid 3702] [evidence IEA]; Interacting selectively with ATP, adenosine 5'-triphosphate, a universally important coenzyme and enzyme regulator [goid 5524] [evidence IEA]; Any transcription regulator activity required for initiation or upregulation …	ZBU1; SMARCA3; HIP116; HLTF1; RNF80; HIP116A; SNF2L3	10.55	-0.712012	-4.85288	5.53612e-05	0.0060527	1.80626
TFPI	1340039	Homo sapiens	ILMN_17834	TFPI		98991770	NM_006287.4	TFPI	ILMN_1662619	1340039	A	868	CAATGCTGTGAATAACTCCCTGACTCCGCAATCAACCAAGGTTCCCAGCC	2	-	188348856-188348905	Homo sapiens tissue factor pathway inhibitor (lipoprotein-associated coagulation inhibitor) (TFPI), transcript variant 1, mRNA.	The space external to the outermost structure of a cell. For cells without external protective or external encapsulating structures this refers to space outside of the plasma membrane. This term covers the host cell environment outside an intracellular parasite [goid 5576] [evidence IEA]; The space external to the outermost structure of a cell. For cells without external protective or external en…	A pathway of blood coagulation in which the earlier stages of the cascade are bypassed and the activation of factor X to factor Xa is effected by the combination of factor VIIa + thromboplastin; this second pathway occurs when tissue extracts are present in optimal amounts and is much more rapid than the intrinsic pathway [goid 7598] [pmid 7598447] [evidence EXP]	Stops, prevents or reduces the activity of serine-type endopeptidases, enzymes that catalyze the hydrolysis of nonterminal peptide bonds in a polypeptide chain; a serine residue (and a histidine residue) are at the active center of the enzyme [goid 4867] [evidence IEA]	TFI; LACI; EPI	10.1187	-0.710026	-5.65388	7.08734e-06	0.0011121	3.79778
HOXC13	2370296	Homo sapiens	ILMN_178978	HOXC13		24497535	NM_017410.2	HOXC13	ILMN_1759676	2370296	S	2150	AGATGCTGCCTAACAGTTCCCTCCTCAAAGGCCACCTTGGTGCTGTGGGG	12	+	52626349-52626398	Homo sapiens homeobox C13 (HOXC13), mRNA.	A membrane-bounded organelle of eukaryotic cells in which chromosomes are housed and replicated. In most cells, the nucleus contains all of the cell's chromosomes except the organellar chromosomes, and is the site of RNA synthesis and processing. In some species, or in specialized cell types, RNA metabolism or DNA replication may be absent [goid 5634] [evidence NAS]	Any process that modulates the frequency, rate or extent of DNA-dependent transcription [goid 6355] [evidence IEA]; The biological process whose specific outcome is the progression of a multicellular organism over time from an initial condition (e.g. a zygote or a young adult) to a later condition (e.g. a multicellular animal or an aged adult) [goid 7275] [evidence NAS]; The process by which anat…	The function of binding to a specific DNA sequence in order to modulate transcription. The transcription factor may or may not also interact selectively with a protein or macromolecular complex [goid 3700] [evidence NAS]; Functions to initiate or regulate RNA polymerase II transcription [goid 3702] [pmid 10835276] [evidence TAS]; Interacting selectively with DNA of a specific nucleotide compositi…	HOX3; HOX3G	8.84681	-0.707957	-5.58564	8.43094e-06	0.00130131	3.62943
TNFRSF19	2360672	Homo sapiens	ILMN_28684	TNFRSF19		31652245	NM_148957.2	TNFRSF19	ILMN_1704154	2360672	I	3886	GGTAATGCGTGTGGCTGAATGGGCATAACCACTGTGGCTTCTTGTGCTGC	13	+	23147852-23147901	Homo sapiens tumor necrosis factor receptor superfamily, member 19 (TNFRSF19), transcript variant 2, mRNA.	A semiautonomous, self replicating organelle that occurs in varying numbers, shapes, and sizes in the cytoplasm of virtually all eukaryotic cells. It is notably the site of tissue respiration [goid 5739] [pmid 18029348] [evidence IDA]; Double layer of lipid molecules that encloses all cells, and, in eukaryotes, many organelles; may be a single or double lipid bilayer; also includes associated pro…	A form of programmed cell death induced by external or internal signals that trigger the activity of proteolytic caspases, whose actions dismantle the cell and result in cell death. Apoptosis begins internally with condensation and subsequent fragmentation of the cell nucleus (blebbing) while the plasma membrane remains intact. Other characteristics of apoptosis include DNA fragmentation and the …	Combining with an extracellular or intracellular messenger to initiate a change in cell activity [goid 4872] [evidence IEA]; Combining with tumor necrosis factor, a proinflammatory cytokine produced by monocytes and macrophages, to initiate a change in cell function [goid 5031] [pmid 10809768] [evidence NAS]; Interacting selectively with any protein or protein complex (a complex of two or more pr…	TAJ-alpha; TAJ; TRADE; TROY	8.15971	-0.707254	-5.54854	9.26679e-06	0.00139834	3.53776
DEGS1	5220632	Homo sapiens	ILMN_164203	DEGS1		21614503	NM_003676.2	DEGS1	ILMN_1780058	5220632	A	1959	CTTCTATATGGGACCCGAATTAGACACTGCTGAATCCTGTACAGCCTTAC	1	+	222447679-222447728	Homo sapiens degenerative spermatocyte homolog 1, lipid desaturase (Drosophila) (DEGS1), transcript variant 1, mRNA.	That fraction of cells, prepared by disruptive biochemical methods, that includes the plasma and other membranes [goid 5624] [pmid 9188692] [evidence TAS]; The irregular network of unit membranes, visible only by electron microscopy, that occurs in the cytoplasm of many eukaryotic cells. The membranes form a complex meshwork of tubular channels, which are often expanded into slitlike cavities cal…	The chemical reactions and pathways involving lipids, compounds soluble in an organic solvent but not, or sparingly, in an aqueous solvent. Includes fatty acids; neutral fats, other fatty-acid esters, and soaps; long-chain (fatty) alcohols and waxes; sphingoids and other long-chain bases; glycolipids, phospholipids and sphingolipids; and carotenes, polyprenols, sterols, terpenes and other isopren…	Interacting selectively with any protein or protein complex (a complex of two or more proteins that may include other nonprotein molecules) [goid 5515] [pmid 17353931] [evidence IPI]; Any molecular entity that serves as an electron acceptor and electron donor in an electron transport system [goid 9055] [pmid 9188692] [evidence TAS]; Catalysis of an oxidation-reduction (redox) reaction in which hy…	MLD; MIG15; FADS7; DES1; DEGS; Des-1; MGC5079	10.499	-0.700745	-5.52932	9.73215e-06	0.00145265	3.49025
DNMT3B	6450307	Homo sapiens	ILMN_182605	DNMT3B		28559059	NM_006892.3	DNMT3B	ILMN_2328972	6450307	A	3913	CCCCACATCTGAGAGATGACAGGGAAAACTGCAAAGCTCGGTGCTCCCTT	20	+	30860400-30860449	Homo sapiens DNA (cytosine-5-)-methyltransferase 3 beta (DNMT3B), transcript variant 1, mRNA.	A membrane-bounded organelle of eukaryotic cells in which chromosomes are housed and replicated. In most cells, the nucleus contains all of the cell's chromosomes except the organellar chromosomes, and is the site of RNA synthesis and processing. In some species, or in specialized cell types, RNA metabolism or DNA replication may be absent [goid 5634] [pmid 10433969] [evidence TAS]; A small, dens…	The covalent transfer of a methyl group to either N-6 of adenine or C-5 or N-4 of cytosine [goid 6306] [pmid 10555141] [evidence NAS]; The covalent transfer of a methyl group to either N-6 of adenine or C-5 or N-4 of cytosine [goid 6306] [pmid 10433969] [evidence TAS]; The covalent transfer of a methyl group to either N-6 of adenine or C-5 or N-4 of cytosine [goid 6306] [pmid 11102980] [evidence …	Interacting selectively with DNA (deoxyribonucleic acid) [goid 3677] [evidence IEA]; Catalysis of the reaction: S-adenosyl-L-methionine + DNA containing cytosine = S-adenosyl-L-homocysteine + DNA containing 5-methylcytosine [goid 3886] [pmid 10647011] [evidence NAS]; Catalysis of the reaction: S-adenosyl-L-methionine + DNA containing cytosine = S-adenosyl-L-homocysteine + DNA containing 5-methylc…	ICF; M.HsaIIIB	8.52979	-0.69874	-5.45172	1.18649e-05	0.00170851	3.29812
CDKN2B	620487	Homo sapiens	ILMN_183997	CDKN2B		47132609	NM_078487.2	CDKN2B	ILMN_2376723	620487	A	3700	CCATTTTCGAAGCCACCTGGCAGACAGGTTTAGCTGTTTCATCAGCAGCC	9	-	22003136-22003185	Homo sapiens cyclin-dependent kinase inhibitor 2B (p15, inhibits CDK4) (CDKN2B), transcript variant 2, mRNA.	A membrane-bounded organelle of eukaryotic cells in which chromosomes are housed and replicated. In most cells, the nucleus contains all of the cell's chromosomes except the organellar chromosomes, and is the site of RNA synthesis and processing. In some species, or in specialized cell types, RNA metabolism or DNA replication may be absent [goid 5634] [pmid 9230210] [evidence IDA]; All of the con…	Any process that modulates the frequency, rate or extent of CDK activity [goid 79] [pmid 8078588] [evidence IDA]; Progression from G2 phase to M phase of the mitotic cell cycle [goid 86] [pmid 17553787] [evidence IMP]; The process by which the cell cycle is halted during one of the normal phases (G1, S, G2, M) [goid 7050] [pmid 17553787] [evidence IMP]; Any process that activates or increases the…	Stops, prevents or reduces the activity of a cyclin-dependent protein kinase [goid 4861] [pmid 9230210] [evidence NAS]; Catalysis of the transfer of a phosphate group, usually from ATP, to a substrate molecule [goid 16301] [evidence IEA]; Stops, prevents or reduces the activity of a cyclin-dependent protein kinase [goid 4861] [pmid 8078588] [evidence IDA]; Interacting selectively with any protein…	TP15; p15INK4b; INK4B; P15; MTS2; CDK4I	7.88105	-0.698511	-5.21905	2.15421e-05	0.00276664	2.72003
LOC648526	6590240	Homo sapiens	ILMN_33325	LOC648526		89028961	XM_937579.1	LOC648526	ILMN_1711087	6590240	S	9362	CCAGTGTCTACTATTTAGTGCCCTGGCTCTATTTCGGTCCTCCTCCCCGG				PREDICTED: Homo sapiens similar to epiplakin 1 (LOC648526), mRNA.					10.9945	-0.696114	-5.54918	9.2516e-06	0.00139834	3.53935
HS.573062	2600707	Homo sapiens	ILMN_125243	HS.573062	Hs.573062	34454523	CF454867		ILMN_1888359	2600707	S	266	ACAGGCCTTTGACCTCCTGGAAAGCACTGCTCAAAAGTCATTAGTGCCCA	4	+	96297980-96298029	AGENCOURT_15463101 Human Anterior Horn Homo sapiens cDNA clone IMAGE:30516556 5, mRNA sequence					7.80829	-0.695045	-5.09916	2.93262e-05	0.00358836	2.42121
LRFN5	520673	Homo sapiens	ILMN_22036	LRFN5		31542243	NM_152447.2	LRFN5	ILMN_2139125	520673	S	2761	CACAGAGGCTGGAGTTAATCTGAAGAGCACCACTTCTCCTCTCTCTCCTG	14	+	41437910-41437913:41443111-41443128:41443129-41443156	Homo sapiens leucine rich repeat and fibronectin type III domain containing 5 (LRFN5), mRNA.	A membrane-bounded organelle of eukaryotic cells in which chromosomes are housed and replicated. In most cells, the nucleus contains all of the cell's chromosomes except the organellar chromosomes, and is the site of RNA synthesis and processing. In some species, or in specialized cell types, RNA metabolism or DNA replication may be absent [goid 5634] [pmid 18029348] [evidence IDA]; All of the co…		Interacting selectively with any protein or protein complex (a complex of two or more proteins that may include other nonprotein molecules) [goid 5515] [evidence IEA]; Interacting selectively with any protein or protein complex (a complex of two or more proteins that may include other nonprotein molecules) [goid 5515] [evidence IEA]	C14orf146; DKFZp686G0210; FIGLER8; FLJ30803	7.75545	-0.694659	-5.54262	9.40762e-06	0.00141507	3.52313
CERK	3060692	Homo sapiens	ILMN_2275	CERK		32967302	NM_182661.1	CERK	ILMN_2388975	3060692	A	2901	GGGAAAGTCTGAGTGAAAGGATGGCCTCATTCTCTTTCTAATCTTGCTGG	22	-	45459042-45459091	Homo sapiens ceramide kinase (CERK), transcript variant 2, mRNA.	Integral to that fraction of cells, prepared by disruptive biochemical methods, that includes the plasma and other membranes; require detergents, such as Triton X-100, to be released from membranes [goid 299] [pmid 11956206] [evidence IDA]; All of the contents of a cell excluding the plasma membrane and nucleus, but including other subcellular structures [goid 5737] [evidence IEA]; Double layer o…	The chemical reactions and pathways involving ceramides, any N-acylated sphingoid [goid 6672] [pmid 11956206] [evidence TAS]; The initiation of the activity of the inactive enzyme protein kinase C as the result of a series of molecular signals generated as a consequence of a G-protein coupled receptor binding to its physiological ligand [goid 7205] [evidence IEA]	Interacting selectively with magnesium (Mg) ions [goid 287] [pmid 10947957] [evidence IDA]; Catalysis of the reaction: ATP + ceramide = ADP + ceramide 1-phosphate [goid 1729] [pmid 11956206] [evidence IDA]; Catalysis of the reaction: NTP + 1,2-diacylglycerol = NDP + 1,2-diacylglycerol 3-phosphate [goid 4143] [evidence IEA]; Interacting selectively with calcium ions (Ca2+) [goid 5509] [evidence IE…	KIAA1646; dA59H18.3; hCERK; dA59H18.2; FLJ23239; MGC131878; LK4; FLJ21430; DKFZp434E0211	8.79457	-0.694292	-4.9485	4.32488e-05	0.00493402	2.04512
ST8SIA4	4230017	Homo sapiens	ILMN_172553	ST8SIA4		38202228	NM_005668.3	ST8SIA4	ILMN_2253732	4230017	I	5707	CAGTTTTCAGATTGTGGCTCCAGGCCTTGTGTTTCTCATTTAAGTAGCAC	5	-	100171084-100171133	Homo sapiens ST8 alpha-N-acetyl-neuraminide alpha-2,8-sialyltransferase 4 (ST8SIA4), transcript variant 1, mRNA.	The lipid bilayer surrounding any of the compartments of the Golgi apparatus [goid 139] [evidence IEA]; A compound membranous cytoplasmic organelle of eukaryotic cells, consisting of flattened, ribosome-free vesicles arranged in a more or less regular stack. The Golgi apparatus differs from the endoplasmic reticulum in often having slightly thicker membranes, appearing in sections as a characteri…	The addition of a sugar unit to a protein amino acid, e.g. the addition of glycan chains to proteins [goid 6486] [evidence IEA]; The conversion of N-linked glycan structures from the initially transferred oligosaccharide to a mature form, by the actions of glycosidases and glycosyltransferases. The early processing steps are conserved and play roles in glycoprotein folding and trafficking [goid 6…	Catalysis of the reaction: CMP-N-acetylneuraminate + alpha-N-acetylneuraminyl-2,3-beta-D-galactosyl-R = CMP + alpha-N-acetylneuraminyl-2,8-alpha-N-acetylneuraminyl-2,3-beta-D-galactosyl-R [goid 3828] [evidence IEA]	PST1; MGC61459; SIAT8D; ST8SIA-IV; PST; MGC34450	9.34195	-0.690299	-5.36649	1.47563e-05	0.0020402	3.0867
LITAF	3180672	Homo sapiens	ILMN_7898	LITAF		65787264	NM_004862.2	LITAF	ILMN_1713934	3180672	S	1901	GCACATTTTGAGCATGTCTGGGTACCATGGTGCGGATGCTTGGGAACCAG	16	-	11549762-11549811	Homo sapiens lipopolysaccharide-induced TNF factor (LITAF), mRNA.	The lipid bilayer surrounding the lysosome and separating its contents from the cell cytoplasm [goid 5765] [evidence IEA]; A compound membranous cytoplasmic organelle of eukaryotic cells, consisting of flattened, ribosome-free vesicles arranged in a more or less regular stack. The Golgi apparatus differs from the endoplasmic reticulum in often having slightly thicker membranes, appearing in secti…	The synthesis of either RNA on a template of DNA or DNA on a template of RNA [goid 6350] [evidence IEA]; Any process that modulates the frequency, rate or extent of transcription from an RNA polymerase II promoter [goid 6357] [pmid 10200294] [evidence TAS]; A form of programmed cell death induced by external or internal signals that trigger the activity of proteolytic caspases, whose actions dism…	Functions to initiate or regulate RNA polymerase II transcription [goid 3702] [pmid 10200294] [evidence TAS]; Mediates the transfer of a signal from the outside to the inside of a cell by means other than the introduction of the signal molecule itself into the cell [goid 4871] [pmid 12761501] [evidence IMP]; Interacting selectively with any protein or protein complex (a complex of two or more pro…	MGC125274; MGC116701; CMT1C; MGC116700; SIMPLE; TP53I7; FLJ38636; PIG7; MGC125276; MGC116698; MGC125275	11.9597	-0.690024	-5.51521	1.0089e-05	0.00147985	3.45533
SPDEF	940075	Homo sapiens	ILMN_27290	SPDEF		6912579	NM_012391.1	SPDEF	ILMN_2161330	940075	S	1713	GCAGAGCCTACAGAAGGGCAGTGACTCGACAAAGGCCACAGGCAGTCCAG	6	-	34613689-34613738	Homo sapiens SAM pointed domain containing ets transcription factor (SPDEF), mRNA.	A membrane-bounded organelle of eukaryotic cells in which chromosomes are housed and replicated. In most cells, the nucleus contains all of the cell's chromosomes except the organellar chromosomes, and is the site of RNA synthesis and processing. In some species, or in specialized cell types, RNA metabolism or DNA replication may be absent [goid 5634] [evidence IEA]	The synthesis of either RNA on a template of DNA or DNA on a template of RNA [goid 6350] [evidence IEA]; Any process that modulates the frequency, rate or extent of DNA-dependent transcription [goid 6355] [evidence IEA]; The biological process whose specific outcome is the progression of a multicellular organism over time from an initial condition (e.g. a zygote or a young adult) to a later condi…	The function of binding to a specific DNA sequence in order to modulate transcription. The transcription factor may or may not also interact selectively with a protein or macromolecular complex [goid 3700] [evidence IEA]; Interacting selectively with any protein or protein complex (a complex of two or more proteins that may include other nonprotein molecules) [goid 5515] [pmid 10625666] [evidence…	bA375E1.3; PDEF; RP11-375E1__A.3	11.4872	-0.688233	-5.45263	1.18374e-05	0.00170851	3.30037
ACAA2	1450093	Homo sapiens	ILMN_20024	ACAA2		5174428	NM_006111.1	ACAA2	ILMN_1660199	1450093	S	1288	AGGCCACAGTAAAACAAGTGACCTTCAGAGCAGCTGCCACAACTGGCCAT	18	-	45564119-45564168	Homo sapiens acetyl-Coenzyme A acyltransferase 2 (mitochondrial 3-oxoacyl-Coenzyme A thiolase) (ACAA2), nuclear gene encoding mitochondrial protein, mRNA.	A semiautonomous, self replicating organelle that occurs in varying numbers, shapes, and sizes in the cytoplasm of virtually all eukaryotic cells. It is notably the site of tissue respiration [goid 5739] [pmid 8241273] [evidence NAS]; The inner, i.e. lumen-facing, lipid bilayer of the mitochondrial envelope. It is highly folded to form cristae [goid 5743] [evidence IEA]	The chemical reactions and pathways, including anabolism and catabolism, by which living organisms transform chemical substances. Metabolic processes typically transform small molecules, but also include macromolecular processes such as DNA repair and replication, and protein synthesis and degradation [goid 8152] [evidence IEA]; The chemical reactions and pathways involving lipids, compounds solu…	Catalysis of a biochemical reaction at physiological temperatures. In biologically catalyzed reactions, the reactants are known as substrates, and the catalysts are naturally occurring macromolecular substances known as enzymes. Enzymes possess specific binding sites for substrates, and are usually composed wholly or largely of protein, but RNA that has catalytic activity (ribozyme) is often also…	DSAEC	10.865	-0.688188	-5.34089	1.57567e-05	0.0021697	3.02311
ARL4A	1410113	Homo sapiens	ILMN_7149	ARL4A		81295811	NM_005738.3	ARL4A	ILMN_1775405	1410113	I	313	GCTAAGCTGGAAGGGTGCTTATCCCTGCGTAGAAACGCCTGCCAATGCTT	7	+	12693798-12693847	Homo sapiens ADP-ribosylation factor-like 4A (ARL4A), transcript variant 1, mRNA.	The living contents of a cell; the matter contained within (but not including) the plasma membrane, usually taken to exclude large vacuoles and masses of secretory or ingested material. In eukaryotes it includes the nucleus and cytoplasm [goid 5622] [evidence IEA]; A membrane-bounded organelle of eukaryotic cells in which chromosomes are housed and replicated. In most cells, the nucleus contains …	Any series of molecular signals in which a small monomeric GTPase relays one or more of the signals [goid 7264] [evidence IEA]	Interacting selectively with a nucleotide, any compound consisting of a nucleoside that is esterified with (ortho)phosphate or an oligophosphate at any hydroxyl group on the ribose or deoxyribose moiety [goid 166] [evidence IEA]; Catalysis of the reaction: GTP + H2O = GDP + phosphate [goid 3924] [pmid 10462049] [evidence TAS]; Interacting selectively with GTP, guanosine triphosphate [goid 5525] […	ARL4	9.10082	-0.684715	-4.5898	0.000109293	0.0105347	1.14911
RFX5	2650370	Homo sapiens	ILMN_23429	RFX5		71040089	NM_001025603.1	RFX5	ILMN_1741200	2650370	A	3271	GCTAGTTCTGTGGTCAGGCGGCACCAATGAGAAAGGAATGCAGACCCTCC	1	-	151313406-151313455	Homo sapiens regulatory factor X, 5 (influences HLA class II expression) (RFX5), transcript variant 2, mRNA.	A membrane-bounded organelle of eukaryotic cells in which chromosomes are housed and replicated. In most cells, the nucleus contains all of the cell's chromosomes except the organellar chromosomes, and is the site of RNA synthesis and processing. In some species, or in specialized cell types, RNA metabolism or DNA replication may be absent [goid 5634] [pmid 9806546] [evidence TAS]	Any process that modulates the frequency, rate or extent of DNA-dependent transcription [goid 6355] [evidence IEA]; Any process that modulates the frequency, rate or extent of DNA-dependent transcription [goid 6355] [evidence IEA]; Any process that modulates the frequency, rate or extent of DNA-dependent transcription [goid 6355] [evidence IEA]; Any process that modulates the frequency, rate or e…	Interacting selectively with DNA (deoxyribonucleic acid) [goid 3677] [evidence IEA]; Interacting selectively with DNA (deoxyribonucleic acid) [goid 3677] [evidence IEA]; Interacting selectively with DNA (deoxyribonucleic acid) [goid 3677] [evidence IEA]; Interacting selectively with DNA (deoxyribonucleic acid) [goid 3677] [evidence IEA]; Interacting selectively with DNA (deoxyribonucleic acid) [g…		11.4234	-0.684631	-5.27058	1.88711e-05	0.00249151	2.8483
DSC2	2710400	Homo sapiens	ILMN_8764	DSC2		40806176	NM_004949.2	DSC2	ILMN_1663119	2710400	A	5015	AATATGACTATTCTAAAGGCTGTGAGGCCATGGGGTATTGGTTAAGTTGC	18	-	26900109-26900158	Homo sapiens desmocollin 2 (DSC2), transcript variant Dsc2b, mRNA.	The membrane surrounding a cell that separates the cell from its external environment. It consists of a phospholipid bilayer and associated proteins [goid 5886] [evidence IEA]; Penetrating at least one phospholipid bilayer of a membrane. May also refer to the state of being buried in the bilayer with no exposure outside the bilayer. When used to describe a protein, indicates that all or part of t…	The attachment of a cell, either to another cell or to an underlying substrate such as the extracellular matrix, via cell adhesion molecules [goid 7155] [pmid 2037591] [evidence TAS]; The attachment of an adhesion molecule in one cell to an identical molecule in an adjacent cell [goid 7156] [evidence IEA]	Interacting selectively with calcium ions (Ca2+) [goid 5509] [evidence IEA]; Interacting selectively with any protein or protein complex (a complex of two or more proteins that may include other nonprotein molecules) [goid 5515] [evidence IEA]	DGII/III; DKFZp686I11137; CDHF2; ARVD11; DG2; DSC3	9.28227	-0.682454	-5.21879	2.15563e-05	0.00276664	2.71939
ARID5B	1410408	Homo sapiens	ILMN_165822	ARID5B		74136548	NM_032199.1	ARID5B	ILMN_1721626	1410408	S	7061	GTCCAGTGTTGGCTGTTAGTGTATTTGATATTCTGCCTGTCTCCTCATGG	10	+	63526263-63526312	Homo sapiens AT rich interactive domain 5B (MRF1-like) (ARID5B), mRNA.	The living contents of a cell; the matter contained within (but not including) the plasma membrane, usually taken to exclude large vacuoles and masses of secretory or ingested material. In eukaryotes it includes the nucleus and cytoplasm [goid 5622] [evidence IEA]; A membrane-bounded organelle of eukaryotic cells in which chromosomes are housed and replicated. In most cells, the nucleus contains …	The synthesis of either RNA on a template of DNA or DNA on a template of RNA [goid 6350] [evidence IEA]; Any process that modulates the frequency, rate or extent of DNA-dependent transcription [goid 6355] [evidence IEA]	Interacting selectively with DNA (deoxyribonucleic acid) [goid 3677] [evidence IEA]	MRF2; FLJ21150; RP11-341A19.1	10.5985	-0.679224	-4.99681	3.8179e-05	0.00440888	2.16579
KLHL24	6620201	Homo sapiens	ILMN_26914	KLHL24		62865888	NM_017644.3	KLHL24	ILMN_1678671	6620201	S	7103	GACCTAAGGTCATTTGCTTTCAATTAGAGGCTCCAGAGTCTTCATAGTGG	3	+	183402079-183402128	Homo sapiens kelch-like 24 (Drosophila) (KLHL24), mRNA.	All of the contents of a cell excluding the plasma membrane and nucleus, but including other subcellular structures [goid 5737] [evidence IEA]; A prolongation or process extending from a cell, e.g. a flagellum or axon [goid 42995] [evidence IEA]; The portion of the cell soma (cell body) that excludes the nucleus [goid 43204] [evidence IEA]		Interacting selectively with any protein or protein complex (a complex of two or more proteins that may include other nonprotein molecules) [goid 5515] [evidence IEA]	FLJ25796; KRIP6; DRE1	7.74292	-0.678441	-5.43918	1.22513e-05	0.00174816	3.26704
IGSF3	4230608	Homo sapiens	ILMN_164020	IGSF3		55953132	NM_001542.2	IGSF3	ILMN_2396546	4230608	A	6401	GGTACAGGAGCGGCTCAGTCATGAAAAAAGAAGGTCTTTTGCCCCATTTC	1	-	117117833-117117882	Homo sapiens immunoglobulin superfamily, member 3 (IGSF3), transcript variant 1, mRNA.	Double layer of lipid molecules that encloses all cells, and, in eukaryotes, many organelles; may be a single or double lipid bilayer; also includes associated proteins [goid 16020] [evidence IEA]; Penetrating at least one phospholipid bilayer of a membrane. May also refer to the state of being buried in the bilayer with no exposure outside the bilayer. When used to describe a protein, indicates …			EWI-3; V8; MGC117164	9.27223	-0.67771	-5.27029	1.88851e-05	0.00249151	2.84758
ST6GAL1	1710630	Homo sapiens	ILMN_16178	ST6GAL1		27765094	NM_003032.2	ST6GAL1	ILMN_1756501	1710630	A	3833	CGACAGCAGGACATACATGTTGGTGTGAAGACTGGGACGACACTGGGTAG	3	+	186795893-186795942	Homo sapiens ST6 beta-galactosamide alpha-2,6-sialyltranferase 1 (ST6GAL1), transcript variant 2, mRNA.	The space external to the outermost structure of a cell. For cells without external protective or external encapsulating structures this refers to space outside of the plasma membrane. This term covers the host cell environment outside an intracellular parasite [goid 5576] [evidence IEA]; A compound membranous cytoplasmic organelle of eukaryotic cells, consisting of flattened, ribosome-free vesic…	The addition of a sugar unit to a protein amino acid, e.g. the addition of glycan chains to proteins [goid 6486] [evidence IEA]; An immune response mediated through a body fluid [goid 6959] [pmid 7786324] [evidence TAS]; The chemical reactions and pathways involving oligosaccharides, molecules with between two and (about) 20 monosaccharide residues connected by glycosidic linkages [goid 9311] [ev…	Catalysis of the formation of sialylglycoconjugates via transfer of the sialic acid group from CMP to one of several glycoconjugate acceptors [goid 8373] [evidence IEA]; Catalysis of the transfer of a glycosyl group from one compound (donor) to another (acceptor) [goid 16757] [evidence IEA]; Catalysis of the reaction: CMP-N-acetylneuraminate + beta-D-galactosyl-1,4-acetyl-beta-D-glucosamine = CMP…	ST6Gal I; SIAT1; ST6GalI; MGC48859; CD75	6.65161	-0.676719	-5.29744	1.76143e-05	0.00235788	2.9151
FAM5C	3460446	Homo sapiens	ILMN_29635	FAM5C		39979637	NM_199051.1	FAM5C	ILMN_1758943	3460446	S	2350	CAGAGACCGTGTAAATAAACTCTCCCCACCTGGTCAGCGTCGTCTAGATC	1	-	190067281-190067330	Homo sapiens family with sequence similarity 5, member C (FAM5C), mRNA.	The space external to the outermost structure of a cell. For cells without external protective or external encapsulating structures this refers to space outside of the plasma membrane. This term covers the host cell environment outside an intracellular parasite [goid 5576] [evidence IEA]			DBCCR1L1; BRINP3; RP11-445K1.1; DBCCR1L	8.14688	-0.675363	-5.37896	1.42927e-05	0.00199722	3.11764
CYP1B1	2120053	Homo sapiens	ILMN_183945	CYP1B1		13325059	NM_000104.2	CYP1B1	ILMN_1693338	2120053	S	4718	GCTTTCATGTCCCAGAACTTAGCCTTTACCTGTGAAGTGTTACTACAGCC	2	-	38148604-38148653	Homo sapiens cytochrome P450, family 1, subfamily B, polypeptide 1 (CYP1B1), mRNA.	The irregular network of unit membranes, visible only by electron microscopy, that occurs in the cytoplasm of many eukaryotic cells. The membranes form a complex meshwork of tubular channels, which are often expanded into slitlike cavities called cisternae. The ER takes two forms, rough (or granular), with ribosomes adhering to the outer surface, and smooth (with no ribosomes attached) [goid 5783…	The series of events required for an organism to receive a visual stimulus, convert it to a molecular signal, and recognize and characterize the signal. Visual stimuli are detected in the form of photons and are processed to form an image [goid 7601] [pmid 9097971] [evidence TAS]; The process of removal or addition of one or more electrons with or without the concomitant removal or addition of a …	Catalysis of the incorporation of one atom from molecular oxygen into a compound and the reduction of the other atom of oxygen to water [goid 4497] [evidence IEA]; Interacting selectively with iron (Fe) ions [goid 5506] [evidence IEA]; Any molecular entity that serves as an electron acceptor and electron donor in an electron transport system [goid 9055] [evidence IEA]; Interacting selectively wit…	GLC3A; CP1B	11.4642	-0.675023	-4.4056	0.000175946	0.0155329	0.689998
HS.531457	3400709	Homo sapiens	ILMN_101614	HS.531457	Hs.531457	21754076	AK094914		ILMN_1882590	3400709	S	3383	CGACCGGCTCGTATTCCGATCAGTCGCTTCCATTGTTAGCATCGTACACG	9	-	138038805-138038854	Homo sapiens cDNA FLJ37595 fis, clone BRCOC2007864					9.09027	-0.672713	-4.92351	4.61306e-05	0.00519999	1.9827
NUCKS1	4390564	Homo sapiens	ILMN_17108	NUCKS1		56118309	NM_022731.2	NUCKS1	ILMN_1680692	4390564	S	889	GGGTCTGAAGATGAAGCCCCTTCTGGGGAGGATTAAAAGTGATGATGGTC	1	-	203954016-203954030:203954031-203954065	Homo sapiens nuclear casein kinase and cyclin-dependent kinase substrate 1 (NUCKS1), mRNA.	A membrane-bounded organelle of eukaryotic cells in which chromosomes are housed and replicated. In most cells, the nucleus contains all of the cell's chromosomes except the organellar chromosomes, and is the site of RNA synthesis and processing. In some species, or in specialized cell types, RNA metabolism or DNA replication may be absent [goid 5634] [evidence IEA]			NUCKS; FLJ21480; JC7	9.6279	-0.671479	-4.66163	9.07664e-05	0.00904428	1.32843
ST3GAL1	1300601	Homo sapiens	ILMN_2099	ST3GAL1		27765097	NM_003033.2	ST3GAL1	ILMN_1683313	1300601	A	2501	CGAAGCCTGGCCTCTTGCTTGGCGTGATAACCCTGTCATCTTCCCAAAGC	8	-	134540672-134540721	Homo sapiens ST3 beta-galactoside alpha-2,3-sialyltransferase 1 (ST3GAL1), transcript variant 1, mRNA.	The space external to the outermost structure of a cell. For cells without external protective or external encapsulating structures this refers to space outside of the plasma membrane. This term covers the host cell environment outside an intracellular parasite [goid 5576] [evidence IEA]; A compound membranous cytoplasmic organelle of eukaryotic cells, consisting of flattened, ribosome-free vesic…	The addition of a sugar unit to a protein amino acid, e.g. the addition of glycan chains to proteins [goid 6486] [evidence IEA]	Catalysis of the reaction: CMP-N-acetylneuraminate + beta-D-galactosyl-1,3-N-acetyl-alpha-D-galactosaminyl-R = CMP + alpha-N-acetylneuraminyl-2,3-beta-D-galactosyl-1,3-N-acetyl-alpha-D-galactosaminyl-R [goid 3836] [pmid 10504389] [evidence TAS]	Gal-NAc6S; ST3O; ST3GalA; SIATFL; ST3GalA.1; 1; ST3GalIA; SIAT4A; MGC9183	9.19509	-0.671365	-4.66579	8.97944e-05	0.00898534	1.33883
HS.13291	4480537	Homo sapiens	ILMN_71322	HS.13291	Hs.13291	21751275	AK092638		ILMN_1879480	4480537	S	2552	GTTCCAGCCTTAAGCTCCCAGCTGAATGTGGGTGTATCCTCAGCTACACC	4	+	78309905-78309954	Homo sapiens cDNA FLJ35319 fis, clone PROST2011577					7.8912	-0.671107	-5.31007	1.70524e-05	0.00231437	2.94652
TBXA2R	1940255	Homo sapiens	ILMN_3494	TBXA2R		117414146	NM_001060.4	TBXA2R	ILMN_1739178	1940255	A	1052	GGGCAGCTGTCCCGCACCACGGAGAAGGAGCTGCTCATCTACTTGCGCGT	19	-	3546830-3546879	Homo sapiens thromboxane A2 receptor (TBXA2R), transcript variant 2, mRNA.	Penetrating at least one phospholipid bilayer of a membrane. May also refer to the state of being buried in the bilayer with no exposure outside the bilayer. When used to describe a protein, indicates that all or part of the peptide sequence is embedded in the membrane [goid 16021] [evidence IEA]; Penetrating at least one phospholipid bilayer of a membrane. May also refer to the state of being bu…	The series of molecular signals generated as a consequence of a G-protein coupled receptor binding to its physiological ligand [goid 7186] [evidence IEA]; Any process that modulates the frequency, rate or extent of reductions in the diameter of blood vessels [goid 19229] [evidence IEA]; A series of molecular signals in which an ion or small molecule is formed or released into the cytosol, thereby…	Combining with a thromboxane (TXA) to initiate a change in cell activity [goid 4960] [evidence IEA]; Combining with a thromboxane (TXA) to initiate a change in cell activity [goid 4960] [evidence IEA]; Combining with an extracellular or intracellular messenger to initiate a change in cell activity [goid 4872] [evidence IEA]; Combining with a thromboxane (TXA) to initiate a change in cell activity…	TXA2-R	6.26607	-0.662085	-4.25446	0.000259877	0.0212357	0.314628
DIP2C	6620703	Homo sapiens	ILMN_16576	DIP2C		44888817	NM_014974.1	DIP2C	ILMN_1676062	6620703	S	6284	CCTGGCAGCTCCTGGCCACACCTTCTCAGAGCTCACCTGTGCACTTCTAA	10	-	311690-311739	Homo sapiens DIP2 disco-interacting protein 2 homolog C (Drosophila) (DIP2C), mRNA.	A membrane-bounded organelle of eukaryotic cells in which chromosomes are housed and replicated. In most cells, the nucleus contains all of the cell's chromosomes except the organellar chromosomes, and is the site of RNA synthesis and processing. In some species, or in specialized cell types, RNA metabolism or DNA replication may be absent [goid 5634] [evidence IEA]	The chemical reactions and pathways, including anabolism and catabolism, by which living organisms transform chemical substances. Metabolic processes typically transform small molecules, but also include macromolecular processes such as DNA repair and replication, and protein synthesis and degradation [goid 8152] [evidence IEA]	Catalysis of a biochemical reaction at physiological temperatures. In biologically catalyzed reactions, the reactants are known as substrates, and the catalysts are naturally occurring macromolecular substances known as enzymes. Enzymes possess specific binding sites for substrates, and are usually composed wholly or largely of protein, but RNA that has catalytic activity (ribozyme) is often also…	RP11-486H9.2; KIAA0934; FLJ44075	8.58073	-0.661388	-4.99734	3.81269e-05	0.00440888	2.16712
KHNYN	4640639	Homo sapiens	ILMN_171989	KHNYN		126723686	NM_015299.2	KHNYN	ILMN_1654392	4640639	S	5897	ATCATTTGCCCTGGGTGTCCTTGGTCCTGCCTGGCTCTCTGTAGTGGAGG	14	+	23979989-23980038	Homo sapiens KH and NYN domain containing (KHNYN), mRNA.					8.00297	-0.651968	-5.24533	2.01355e-05	0.00261989	2.78546
EFEMP1	6900408	Homo sapiens	ILMN_41104	EFEMP1		86788014	NM_001039348.1	EFEMP1	ILMN_2350634	6900408	A	1259	ACCGATGTGTTTGCCCAGTCTCAAATGCCATGTGCCGAGAACTGCCCCAG	2	-	56098001-56098050	Homo sapiens EGF-containing fibulin-like extracellular matrix protein 1 (EFEMP1), transcript variant 2, mRNA.	The space external to the outermost structure of a cell. For cells without external protective or external encapsulating structures this refers to space outside of the plasma membrane. This term covers the host cell environment outside an intracellular parasite [goid 5576] [evidence IEA]; A layer consisting mainly of proteins (especially collagen) and glycosaminoglycans (mostly as proteoglycans) …	The series of events required for an organism to receive a visual stimulus, convert it to a molecular signal, and recognize and characterize the signal. Visual stimuli are detected in the form of photons and are processed to form an image [goid 7601] [pmid 10369267] [evidence TAS]	Interacting selectively with calcium ions (Ca2+) [goid 5509] [evidence IEA]; Interacting selectively with calcium ions (Ca2+) [goid 5509] [evidence IEA]; Interacting selectively with any protein or protein complex (a complex of two or more proteins that may include other nonprotein molecules) [goid 5515] [pmid 12620389] [evidence IPI]	FBNL; MLVT; FLJ35535; FBLN3; DRAD; S1-5; MGC111353; DHRD; MTLV	10.6073	-0.649975	-4.79676	6.40015e-05	0.00680823	1.66602
GRB7	5900243	Homo sapiens	ILMN_5754	GRB7		71979666	NM_001030002.1	GRB7	ILMN_2405254	5900243	A	1807	AGGAGCGGGAGGGTTCCGCCACTCCAGTTTTCTCCTCTGCTTCTTTGCCT	17	+	35156778-35156827	Homo sapiens growth factor receptor-bound protein 7 (GRB7), transcript variant 2, mRNA.		The cascade of processes by which a signal interacts with a receptor, causing a change in the level or activity of a second messenger or other downstream target, and ultimately effecting a change in the functioning of the cell [goid 7165] [evidence IEA]; The series of molecular signals generated as a consequence of an epidermal growth factor receptor binding to one of its physiological ligands [g…	Interacting selectively and simultaneously with one or more signal transduction molecules, usually acting as a scaffold to bring these molecules into close proximity either using their own SH2/SH3 domains (e.g. Grb2) or those of their target molecules (e.g. SAM68) [goid 5070] [pmid 9710451] [evidence TAS]; Interacting selectively with any protein or protein complex (a complex of two or more prote…		7.64823	-0.649962	-4.76066	7.02616e-05	0.00734188	1.57582
RASD1	2710735	Homo sapiens	ILMN_13561	RASD1		22027484	NM_016084.3	RASD1	ILMN_1740426	2710735	S	1441	GTCAGGACCCACGGGGCATTATCTTGTCTGTGATTCCGGGTTGCTGTGAC	17	-	17398006-17398055	Homo sapiens RAS, dexamethasone-induced 1 (RASD1), mRNA.	The living contents of a cell; the matter contained within (but not including) the plasma membrane, usually taken to exclude large vacuoles and masses of secretory or ingested material. In eukaryotes it includes the nucleus and cytoplasm [goid 5622] [evidence IEA]; The membrane surrounding a cell that separates the cell from its external environment. It consists of a phospholipid bilayer and asso…	The cascade of processes by which a signal interacts with a receptor, causing a change in the level or activity of a second messenger or other downstream target, and ultimately effecting a change in the functioning of the cell [goid 7165] [pmid 10673050] [evidence TAS]; The cascade of processes by which a signal interacts with a receptor, causing a change in the level or activity of a second mess…	Interacting selectively with a nucleotide, any compound consisting of a nucleoside that is esterified with (ortho)phosphate or an oligophosphate at any hydroxyl group on the ribose or deoxyribose moiety [goid 166] [evidence IEA]; Catalysis of the reaction: GTP + H2O = GDP + phosphate [goid 3924] [pmid 10471929] [evidence TAS]; Interacting selectively with GTP, guanosine triphosphate [goid 5525] […	MGC:26290; DEXRAS1; AGS1	10.223	-0.649795	-5.20105	2.2562e-05	0.00284167	2.67521
TSC22D1	2450639	Homo sapiens	ILMN_26720	TSC22D1		31543826	NM_006022.2	TSC22D1	ILMN_1787567	2450639	A	1239	GGTGACAGGTAGCTGGGACCTAGGCTATCTTACCATGAAGGTTGTTTTGC	13	-	45008123-45008172	Homo sapiens TSC22 domain family, member 1 (TSC22D1), transcript variant 2, mRNA.	A membrane-bounded organelle of eukaryotic cells in which chromosomes are housed and replicated. In most cells, the nucleus contains all of the cell's chromosomes except the organellar chromosomes, and is the site of RNA synthesis and processing. In some species, or in specialized cell types, RNA metabolism or DNA replication may be absent [goid 5634] [evidence IEA]; All of the contents of a cell…	The synthesis of either RNA on a template of DNA or DNA on a template of RNA [goid 6350] [evidence IEA]; Any process that modulates the frequency, rate or extent of DNA-dependent transcription [goid 6355] [evidence IEA]; The synthesis of RNA from a DNA template by RNA polymerase II (Pol II), originating at a Pol II-specific promoter. Includes transcription of messenger RNA (mRNA) and certain smal…	The function of binding to a specific DNA sequence in order to modulate transcription. The transcription factor may or may not also interact selectively with a protein or macromolecular complex [goid 3700] [evidence IEA]	TSC22; RP11-269C23.2; DKFZp686O19206; TGFB1I4; MGC17597	10.8193	-0.649049	-5.21413	2.18161e-05	0.0027924	2.70778
PAWR	6840546	Homo sapiens	ILMN_18537	PAWR		55769532	NM_002583.2	PAWR	ILMN_1806907	6840546	S	1282	GAAAGTTGTGGGTCAGCTGACCAGGTAGAGGATTCAAGACTCAATGTGGA	12	-	79986364-79986386:79986387-79986413	Homo sapiens PRKC, apoptosis, WT1, regulator (PAWR), mRNA.	A membrane-bounded organelle of eukaryotic cells in which chromosomes are housed and replicated. In most cells, the nucleus contains all of the cell's chromosomes except the organellar chromosomes, and is the site of RNA synthesis and processing. In some species, or in specialized cell types, RNA metabolism or DNA replication may be absent [goid 5634] [evidence NAS]; All of the contents of a cell…	Any process that stops, prevents or reduces the frequency, rate or extent of transcription from an RNA polymerase II promoter [goid 122] [pmid 8943350] [evidence TAS]; The synthesis of either RNA on a template of DNA or DNA on a template of RNA [goid 6350] [evidence IEA]; Any process that modulates the frequency, rate or extent of DNA-dependent transcription [goid 6355] [evidence IEA]; Any proces…	The function of a transcription cofactor that represses transcription from a RNA polymerase II promoter; does not bind DNA itself [goid 3714] [pmid 8943350] [evidence TAS]; Interacting selectively with any enzyme [goid 19899] [pmid 15671026] [evidence IDA]	PAR4; Par-4	10.2609	-0.647584	-5.1651	2.47475e-05	0.00308403	2.58564
AXUD1	7560041	Homo sapiens	ILMN_181018	AXUD1		17136074	NM_033027.2	AXUD1	ILMN_1703123	7560041	S	3107	GGCCTTGCCAGCCTGTGTGCTTGTGGGAACACCTTGTACCTGAGCTTACA	3	-	39158376-39158425	Homo sapiens AXIN1 up-regulated 1 (AXUD1), mRNA.	The part of a cell or its extracellular environment in which a gene product is located. A gene product may be located in one or more parts of a cell and its location may be as specific as a particular macromolecular complex, that is, a stable, persistent association of macromolecules that function together [goid 5575] [evidence ND ]; A membrane-bounded organelle of eukaryotic cells in which chrom…	The synthesis of either RNA on a template of DNA or DNA on a template of RNA [goid 6350] [evidence IEA]; Any process that modulates the frequency, rate or extent of DNA-dependent transcription [goid 6355] [evidence IEA]; A form of programmed cell death induced by external or internal signals that trigger the activity of proteolytic caspases, whose actions dismantle the cell and result in cell dea…	Elemental activities, such as catalysis or binding, describing the actions of a gene product at the molecular level. A given gene product may exhibit one or more molecular functions [goid 3674] [evidence ND ]; The function of binding to a specific DNA sequence in order to modulate transcription. The transcription factor may or may not also interact selectively with a protein or macromolecular com…	FAM130B; TAIP-3; DKFZp566F164; URAX1	8.98725	-0.647034	-4.93337	4.49706e-05	0.00511809	2.00734
TRAM2	940670	Homo sapiens	ILMN_26252	TRAM2		56549142	NM_012288.3	TRAM2	ILMN_1788783	940670	S	6716	CATCTGAAGGATGAACTAAGGCTGCTGGTGCCCTGAGCAACTGATAATGC	6	-	52470450-52470499	Homo sapiens translocation associated membrane protein 2 (TRAM2), mRNA.	Double layer of lipid molecules that encloses all cells, and, in eukaryotes, many organelles; may be a single or double lipid bilayer; also includes associated proteins [goid 16020] [evidence IEA]; Penetrating at least one phospholipid bilayer of a membrane. May also refer to the state of being buried in the bilayer with no exposure outside the bilayer. When used to describe a protein, indicates …	The directed movement of proteins into, out of, within or between cells [goid 15031] [evidence IEA]; The directed movement of proteins in a cell, from one side of a membrane to another [goid 65002] [evidence IEA]		KIAA0057	8.93828	-0.64491	-5.05061	3.32336e-05	0.0039519	2.30009
PCDH10	5910093	Homo sapiens	ILMN_26910	PCDH10		14589915	NM_032961.1	PCDH10	ILMN_1688500	5910093	I	3679	TCGGTGCTGGATGCCTTCTTTTGTCCCTTCTGATGGACGCCAGGCTGCTG	4	+	134084187-134084236	Homo sapiens protocadherin 10 (PCDH10), transcript variant 1, mRNA.	The membrane surrounding a cell that separates the cell from its external environment. It consists of a phospholipid bilayer and associated proteins [goid 5886] [evidence IEA]; Penetrating at least one phospholipid bilayer of a membrane. May also refer to the state of being buried in the bilayer with no exposure outside the bilayer. When used to describe a protein, indicates that all or part of t…	The attachment of a cell, either to another cell or to an underlying substrate such as the extracellular matrix, via cell adhesion molecules [goid 7155] [evidence IEA]; The attachment of an adhesion molecule in one cell to an identical molecule in an adjacent cell [goid 7156] [evidence IEA]; The attachment of a cell, either to another cell or to an underlying substrate such as the extracellular m…	Interacting selectively with calcium ions (Ca2+) [goid 5509] [evidence IEA]; Interacting selectively with any protein or protein complex (a complex of two or more proteins that may include other nonprotein molecules) [goid 5515] [evidence IEA]; Interacting selectively with calcium ions (Ca2+) [goid 5509] [evidence IEA]; Interacting selectively with any protein or protein complex (a complex of two…	MGC133344; DKFZP761O2023; PCDH19; OL-PCDH; KIAA1400	7.22536	-0.642852	-4.73851	7.44038e-05	0.00768964	1.52046
AMOT	3290646	Homo sapiens	ILMN_24612	AMOT		63252911	NM_133265.2	AMOT	ILMN_1792409	3290646	S	6130	GGAAGGTATCAGCTGTGGGCTAATTGCCACCAATTTCAGCCTGCCACGAT	X	-	112018439-112018488	Homo sapiens angiomotin (AMOT), transcript variant 2, mRNA.	Bundle of microfilaments and other proteins found in fibroblasts [goid 1725] [pmid 16043488] [evidence IDA]; All of the contents of a cell excluding the plasma membrane and nucleus, but including other subcellular structures [goid 5737] [pmid 16043488] [evidence IDA]; A filamentous structure formed of a two-stranded helical polymer of the protein actin and associated proteins. Actin filaments are…	The aggregation, arrangement and bonding together of a set of components to form a junction between cells [goid 7043] [pmid 16043488] [evidence TAS]; A process that is carried out at the cellular level which results in the formation, arrangement of constituent parts, or disassembly of cytoskeletal structures comprising actin filaments and their associated proteins [goid 30036] [pmid 16043488] [ev…	Interacting selectively with any protein or protein complex (a complex of two or more proteins that may include other nonprotein molecules) [goid 5515] [pmid 16043488] [evidence IPI]; Interacting selectively with angiostatin, a proteolytic product of plasminogen or plasmin containing at least one intact kringle domain, and which is an inhibitor of angiogenesis [goid 43532] [pmid 16043488] [eviden…	KIAA1071	7.88264	-0.638242	-5.05044	3.32485e-05	0.0039519	2.29966
RERE	10008	Homo sapiens	ILMN_172492	RERE		112382225	NM_001042682.1	RERE	ILMN_1802380	10008	S	5965	GCCCTGACCTTCATGGTGTCTTTGAAGCCCAACCACTCGGTTTCCTTCGG	1	-	8412757-8412806	Homo sapiens arginine-glutamic acid dipeptide (RE) repeats (RERE), transcript variant 3, mRNA.	A protein complex that possesses histone deacetylase activity [goid 118] [evidence IEA]; A membrane-bounded organelle of eukaryotic cells in which chromosomes are housed and replicated. In most cells, the nucleus contains all of the cell's chromosomes except the organellar chromosomes, and is the site of RNA synthesis and processing. In some species, or in specialized cell types, RNA metabolism o…	Dynamic structural changes to eukaryotic chromatin occurring throughout the cell division cycle. These changes range from the local changes necessary for transcriptional regulation to global changes necessary for chromosome segregation [goid 6338] [evidence IEA]; The synthesis of either RNA on a template of DNA or DNA on a template of RNA [goid 6350] [evidence IEA]; Any process that modulates the…	The function of binding to a specific DNA sequence in order to modulate transcription. The transcription factor may or may not also interact selectively with a protein or macromolecular complex [goid 3700] [evidence IEA]; Interacting selectively with any protein or protein complex (a complex of two or more proteins that may include other nonprotein molecules) [goid 5515] [evidence IEA]; Interacti…	ARP; ATN1L; ARG; KIAA0458; DNB1; FLJ38775	8.89889	-0.637513	-5.04661	3.35778e-05	0.00397472	2.29012
JUB	2000167	Homo sapiens	ILMN_21167	JUB		37675278	NM_032876.4	JUB	ILMN_1687275	2000167	A	4017	ATTTCCACATTTGGGGGCTATTCTAAGGTGACTATGCCAGCCAACCTGGG	14	-	23440578-23440627	Homo sapiens jub, ajuba homolog (Xenopus laevis) (JUB), transcript variant 1, mRNA.	A membrane-bounded organelle of eukaryotic cells in which chromosomes are housed and replicated. In most cells, the nucleus contains all of the cell's chromosomes except the organellar chromosomes, and is the site of RNA synthesis and processing. In some species, or in specialized cell types, RNA metabolism or DNA replication may be absent [goid 5634] [evidence IEA]; All of the contents of a cell…	The directed movement of substances (such as macromolecules, small molecules, ions) into, out of, within or between cells, or within a multicellular organism [goid 6810] [evidence IEA]; The progression of biochemical and morphological phases and events that occur in a cell during successive cell replication or nuclear replication events. Canonically, the cell cycle comprises the replication and s…	Enables the directed movement of substances (such as macromolecules, small molecules, ions) into, out of, within or between cells [goid 5215] [evidence IEA]; Interacting selectively with any protein or protein complex (a complex of two or more proteins that may include other nonprotein molecules) [goid 5515] [evidence IEA]; Interacting selectively with zinc (Zn) ions [goid 8270] [evidence IEA]; I…	Ajuba; MGC15563	8.07146	-0.637239	-4.92656	4.57684e-05	0.0051839	1.99033
INSIG2	2070039	Homo sapiens	ILMN_3152	INSIG2		38327532	NM_016133.2	INSIG2	ILMN_1676629	2070039	S	2193	GAGAGAATGTGTCTGTGCATGTGGCCATGCTTTCCTAGAATGTCAAGTAG	2	+	118583677-118583726	Homo sapiens insulin induced gene 2 (INSIG2), mRNA.	The irregular network of unit membranes, visible only by electron microscopy, that occurs in the cytoplasm of many eukaryotic cells. The membranes form a complex meshwork of tubular channels, which are often expanded into slitlike cavities called cisternae. The ER takes two forms, rough (or granular), with ribosomes adhering to the outer surface, and smooth (with no ribosomes attached) [goid 5783…	The chemical reactions and pathways involving lipids, compounds soluble in an organic solvent but not, or sparingly, in an aqueous solvent. Includes fatty acids; neutral fats, other fatty-acid esters, and soaps; long-chain (fatty) alcohols and waxes; sphingoids and other long-chain bases; glycolipids, phospholipids and sphingolipids; and carotenes, polyprenols, sterols, terpenes and other isopren…	Interacting selectively with any protein or protein complex (a complex of two or more proteins that may include other nonprotein molecules) [goid 5515] [evidence IEA]	MGC26273	8.44441	-0.635527	-5.0695	3.16543e-05	0.00381894	2.34724
SPRY1	3310692	Homo sapiens	ILMN_23549	SPRY1		40788000	NM_199327.1	SPRY1	ILMN_1691860	3310692	A	1846	GCCTTCGTATTTGTGAAGGACTCAGCCACCTTCCTTCTTCACCCCATGCT	4	+	124324405-124324454	Homo sapiens sprouty homolog 1, antagonist of FGF signaling (Drosophila) (SPRY1), transcript variant 2, mRNA.	All of the contents of a cell excluding the plasma membrane and nucleus, but including other subcellular structures [goid 5737] [evidence NAS]; That part of the cytoplasm that does not contain membranous or particulate subcellular components [goid 5829] [pmid 12593796] [evidence EXP]; The membrane surrounding a cell that separates the cell from its external environment. It consists of a phospholi…	The process whose specific outcome is the progression of the ureteric bud over time, from its formation to the mature structure [goid 1657] [evidence IEA]; The close range interaction of two or more cells or tissues that causes them to change their fates and specify the development of an organ [goid 1759] [evidence IEA]; The biological process whose specific outcome is the progression of a multic…	Interacting selectively with any protein or protein complex (a complex of two or more proteins that may include other nonprotein molecules) [goid 5515] [evidence IEA]	hSPRY1	8.65493	-0.635469	-4.79102	6.49582e-05	0.00686363	1.65168
LOC145837	4050674	Homo sapiens	ILMN_30561	LOC145837		89038342	XM_934770.1	LOC145837	ILMN_1688228	4050674	A	1548	GAGTTTCCAGCCTGTTGCCCTGTGGAATTCAAACTCAGGACTCCGGTCTA	15	+	67650682-67650731	PREDICTED: Homo sapiens hypothetical protein LOC145837, transcript variant 2 (LOC145837), mRNA.					8.31693	-0.634633	-5.05255	3.30684e-05	0.0039519	2.30492
FAM83B	50196	Homo sapiens	ILMN_1041	FAM83B		61676088	NM_001010872.1	FAM83B	ILMN_1782863	50196	S	2862	CCAAGGCCAACGTCCAGTGAGCTTCTACGATCTCATTCAACTGATCGGCG	6	+	54806515-54806564	Homo sapiens family with sequence similarity 83, member B (FAM83B), mRNA.				FLJ30642; MGC126677; C6orf143; MGC138480	7.41108	-0.633922	-5.01629	3.63084e-05	0.00425528	2.21443
SLC12A2	4220041	Homo sapiens	ILMN_14384	SLC12A2		38569461	NM_001046.2	SLC12A2	ILMN_1720996	4220041	S	6044	GGGCATGGACTGAGTGCTGCTATCTTGAAATGTGCACAGGTACACTTACC	5	+	127520111-127520160	Homo sapiens solute carrier family 12 (sodium/potassium/chloride transporters), member 2 (SLC12A2), mRNA.	That fraction of cells, prepared by disruptive biochemical methods, that includes the plasma and other membranes [goid 5624] [pmid 7629105] [evidence TAS]; Penetrating at least one phospholipid bilayer of a plasma membrane. May also refer to the state of being buried in the bilayer with no exposure outside the bilayer [goid 5887] [pmid 7629105] [evidence TAS]; Double layer of lipid molecules that…	The directed movement of charged atoms or small charged molecules into, out of, within or between cells [goid 6811] [evidence IEA]; The directed movement of potassium ions (K+) into, out of, within or between cells [goid 6813] [evidence IEA]; The directed movement of sodium ions (Na+) into, out of, within or between cells [goid 6814] [evidence IEA]; The directed movement of chloride into, out of,…	Enables the directed movement of substances (such as macromolecules, small molecules, ions) into, out of, within or between cells [goid 5215] [evidence IEA]; Interacting selectively with any protein or protein complex (a complex of two or more proteins that may include other nonprotein molecules) [goid 5515] [evidence IEA]; Catalysis of the transfer of a solute or solutes from one side of a membr…	BSC2; NKCC1; MGC104233; BSC	10.7621	-0.633329	-4.86124	5.41793e-05	0.00595103	1.82713
LIMA1	4880537	Homo sapiens	ILMN_6603	LIMA1		54792736	NM_016357.3	LIMA1	ILMN_1704369	4880537	S	3173	CCTTCGGGATCACTGTCCCCCATCTTCCGTGTTAGAGCAAAGTGAAGAGT	12	-	48856264-48856313	Homo sapiens LIM domain and actin binding 1 (LIMA1), mRNA.	Bundle of microfilaments and other proteins found in fibroblasts [goid 1725] [pmid 10618726] [evidence IDA]; All of the contents of a cell excluding the plasma membrane and nucleus, but including other subcellular structures [goid 5737] [evidence IEA]; Small region on the surface of a cell that anchors the cell to the extracellular matrix and that are points of termination of actin filaments [goi…	Any process that stops, prevents or reduces the frequency, rate or extent of actin depolymerization [goid 30835] [pmid 12566430] [evidence IDA]; A process that is carried out at the cellular level which results in the formation, arrangement of constituent parts, or disassembly of a ruffle, a projection at the leading edge of a crawling cell [goid 31529] [pmid 12566430] [evidence IDA]; The assembl…	Interacting selectively with monomeric actin, also known as G-actin [goid 3785] [pmid 12566430] [evidence IDA]; Interacting selectively with zinc (Zn) ions [goid 8270] [evidence IEA]; Interacting selectively with any metal ion [goid 46872] [evidence IEA]; Interacting selectively with an actin filament, also known as F-actin, a helical filamentous polymer of globular G-actin subunits [goid 51015] …	SREBP3; EPLIN; FLJ38853; MGC131726	8.75078	-0.631728	-4.72519	7.7011e-05	0.00787296	1.48718
RGAG4	2750411	Homo sapiens	ILMN_19953	RGAG4		134948548	NM_001024455.2	RGAG4	ILMN_1757537	2750411	A	4439	AGGGATAGAGCAGATGAGCAGTGAGCTGGTTTCCACCCTCTGGGGCAGGA	X	-	71347263-71347312	Homo sapiens retrotransposon gag domain containing 4 (RGAG4), mRNA.				KIAA2001; Mart5; Mar5; 6430402L03Rik	7.46941	-0.629873	-4.88756	5.06184e-05	0.00565191	1.89289
SLC9A1	10133	Homo sapiens	ILMN_166750	SLC9A1		27777631	NM_003047.2	SLC9A1	ILMN_1800425	10133	S	4344	TCCTCGGCCCATCTGTCCATCCTCCTCTCCATGCAAGTGCTGTTTGGGCA	1	-	27298017-27298066	Homo sapiens solute carrier family 9 (sodium/hydrogen exchanger), member 1 (SLC9A1), mRNA.	That fraction of cells, prepared by disruptive biochemical methods, that includes the plasma and other membranes [goid 5624] [evidence IEA]; That fraction of cells, prepared by disruptive biochemical methods, that includes the plasma and other membranes [goid 5624] [evidence IEA]; Penetrating at least one phospholipid bilayer of a membrane. May also refer to the state of being buried in the bilay…	The directed movement of sodium ions (Na+) into, out of, within or between cells [goid 6814] [evidence IEA]; Any process that modulates the internal pH of an organism, part of an organism or a cell, measured by the concentration of the hydrogen ion [goid 6885] [evidence IEA]; The directed movement of sodium ions (Na+) into, out of, within or between cells [goid 6814] [evidence IEA]; Any process t…	Catalysis of the transfer of a solute or solutes from one side of a membrane to the other according to the reaction: Na+(out) + H+(in) = Na+(in) + H+(out) [goid 15385] [evidence IEA]; Catalysis of the transfer of a solute or solutes from one side of a membrane to the other according to the reaction: Na+(out) + H+(in) = Na+(in) + H+(out) [goid 15385] [evidence IEA]; Enables the active transport of…	APNH; FLJ42224; NHE1	9.55075	-0.626743	-4.51822	0.000131516	0.0122517	0.970535
TFPI	4850731	Homo sapiens	ILMN_17834	TFPI		98991770	NM_006287.4	TFPI	ILMN_1707124	4850731	I	931	CGGTCCCTCATGGTGTCTCACTCCAGCAGACAGAGGATTGTGTCGTGCCA	2	-	188332602-188332651	Homo sapiens tissue factor pathway inhibitor (lipoprotein-associated coagulation inhibitor) (TFPI), transcript variant 1, mRNA.	The space external to the outermost structure of a cell. For cells without external protective or external encapsulating structures this refers to space outside of the plasma membrane. This term covers the host cell environment outside an intracellular parasite [goid 5576] [evidence IEA]; The space external to the outermost structure of a cell. For cells without external protective or external en…	A pathway of blood coagulation in which the earlier stages of the cascade are bypassed and the activation of factor X to factor Xa is effected by the combination of factor VIIa + thromboplastin; this second pathway occurs when tissue extracts are present in optimal amounts and is much more rapid than the intrinsic pathway [goid 7598] [pmid 7598447] [evidence EXP]	Stops, prevents or reduces the activity of serine-type endopeptidases, enzymes that catalyze the hydrolysis of nonterminal peptide bonds in a polypeptide chain; a serine residue (and a histidine residue) are at the active center of the enzyme [goid 4867] [evidence IEA]	TFI; LACI; EPI	10.2613	-0.62654	-5.00295	3.75795e-05	0.00437171	2.18112
TFPI	4280674	Homo sapiens	ILMN_1429	TFPI		98991771	NM_001032281.2	TFPI	ILMN_1701032	4280674	I	947	GGTTGGAAGAATGCGGCTCATATTTACCAAGTCTTTCTGAACGCCTTCTG	2	-	188343457-188343506	Homo sapiens tissue factor pathway inhibitor (lipoprotein-associated coagulation inhibitor) (TFPI), transcript variant 2, mRNA.	The space external to the outermost structure of a cell. For cells without external protective or external encapsulating structures this refers to space outside of the plasma membrane. This term covers the host cell environment outside an intracellular parasite [goid 5576] [evidence IEA]; The space external to the outermost structure of a cell. For cells without external protective or external en…	A pathway of blood coagulation in which the earlier stages of the cascade are bypassed and the activation of factor X to factor Xa is effected by the combination of factor VIIa + thromboplastin; this second pathway occurs when tissue extracts are present in optimal amounts and is much more rapid than the intrinsic pathway [goid 7598] [pmid 7598447] [evidence EXP]	Stops, prevents or reduces the activity of serine-type endopeptidases, enzymes that catalyze the hydrolysis of nonterminal peptide bonds in a polypeptide chain; a serine residue (and a histidine residue) are at the active center of the enzyme [goid 4867] [evidence IEA]	TFI; LACI; EPI	8.12679	-0.623687	-4.44205	0.00016013	0.0143786	0.780746
ANO6	7040674	Homo sapiens	ILMN_8507	ANO6		70778894	NM_001025356.1	ANO6	ILMN_1674941	7040674	S	5381	CCCTGGGGAAATTGATGGGTGTGGCAGTGGACCTGTGAAGAGGGAGAATC	12	+	44111807-44111856	Homo sapiens anoctamin 6 (ANO6), mRNA.				MGC104751	8.95101	-0.623261	-4.85656	5.48383e-05	0.00600943	1.81544
TRPS1	6450484	Homo sapiens	ILMN_181199	TRPS1		90652850	NM_014112.2	TRPS1	ILMN_1814557	6450484	S	9416	GGGGGTTATTTAAACTGTCAGTTCCCAAAGGCCAGGAAAGGTTGGGGTCA	8	-	116493702-116493751	Homo sapiens trichorhinophalangeal syndrome I (TRPS1), mRNA.	The living contents of a cell; the matter contained within (but not including) the plasma membrane, usually taken to exclude large vacuoles and masses of secretory or ingested material. In eukaryotes it includes the nucleus and cytoplasm [goid 5622] [evidence IEA]; A membrane-bounded organelle of eukaryotic cells in which chromosomes are housed and replicated. In most cells, the nucleus contains …	The process whose specific outcome is the progression of the skeleton over time, from its formation to the mature structure. The skeleton is the bony framework of the body in vertebrates (endoskeleton) or the hard outer envelope of insects (exoskeleton or dermoskeleton) [goid 1501] [pmid 10615131] [evidence TAS]; The synthesis of either RNA on a template of DNA or DNA on a template of RNA [goid 6…	The function of binding to a specific DNA sequence in order to modulate transcription. The transcription factor may or may not also interact selectively with a protein or macromolecular complex [goid 3700] [pmid 10615131] [evidence TAS]; Interacting selectively with any protein or protein complex (a complex of two or more proteins that may include other nonprotein molecules) [goid 5515] [evidence…	MGC134928; GC79	8.66027	-0.620851	-3.96001	0.000553779	0.0378914	-0.411208
BCL9L	5960471	Homo sapiens	ILMN_27555	BCL9L		112420980	NM_182557.2	BCL9L	ILMN_1743966	5960471	S	7416	CCCCCAAACTGTCTGACTCTGTGTTTCCTGCCCTGAGGAGAGAGGGGTCA	11	-	118767123-118767172	Homo sapiens B-cell CLL/lymphoma 9-like (BCL9L), mRNA.	A membrane-bounded organelle of eukaryotic cells in which chromosomes are housed and replicated. In most cells, the nucleus contains all of the cell's chromosomes except the organellar chromosomes, and is the site of RNA synthesis and processing. In some species, or in specialized cell types, RNA metabolism or DNA replication may be absent [goid 5634] [evidence IEA]	The synthesis of either RNA on a template of DNA or DNA on a template of RNA [goid 6350] [evidence IEA]; Any process that modulates the frequency, rate or extent of DNA-dependent transcription [goid 6355] [evidence IEA]		DLNB11; BCL9-2	8.3497	-0.619673	-4.71342	7.93892e-05	0.00806372	1.4578
RBMS1	4150639	Homo sapiens	ILMN_18726	RBMS1		46249390	NM_002897.3	RBMS1	ILMN_1666444	4150639	A	1375	GTGCCGTGTTAACTCCCTCAATGGAGCACACCATGTCACTACAGCCCGCA	2	-	160843364-160843413	Homo sapiens RNA binding motif, single stranded interacting protein 1 (RBMS1), transcript variant 3, mRNA.	The part of a cell or its extracellular environment in which a gene product is located. A gene product may be located in one or more parts of a cell and its location may be as specific as a particular macromolecular complex, that is, a stable, persistent association of macromolecules that function together [goid 5575] [evidence ND ]; A membrane-bounded organelle of eukaryotic cells in which chrom…	The process whereby new strands of DNA are synthesized. The template for replication can either be an existing DNA molecule or RNA [goid 6260] [pmid 7838710] [evidence TAS]; Any process involved in the conversion of one or more primary RNA transcripts into one or more mature RNA molecules [goid 6396] [pmid 8041632] [evidence TAS]	Interacting selectively with DNA (deoxyribonucleic acid) [goid 3677] [evidence IEA]; Interacting selectively with double-stranded DNA [goid 3690] [pmid 7838710] [evidence TAS]; Interacting selectively with single-stranded DNA [goid 3697] [pmid 7838710] [evidence TAS]; Interacting selectively with an RNA molecule or a portion thereof [goid 3723] [pmid 8041632] [evidence NAS]; Interacting selective…	MGC3331; MSSP-1; MSSP; YC1; SCR2; MSSP-3; MGC15146; MSSP-2	9.05632	-0.6196	-4.88848	5.04974e-05	0.00565177	1.8952
C6ORF85	6560328	Homo sapiens	ILMN_491	C6ORF85		48526515	NM_021945.4	C6orf85	ILMN_1705116	6560328	S	5115	GTCCTCTCGTCTAGAAGGCACCACCTCGCTTTCATGTCCCGTGTGTTTTG	6	-	3214941-3214990	Homo sapiens chromosome 6 open reading frame 85 (C6orf85), mRNA.				DKFZP434F011; FLJ22174	8.62057	-0.619273	-4.52227	0.000130146	0.0121773	0.980632
KLHDC8B	7560114	Homo sapiens	ILMN_6513	KLHDC8B		27734908	NM_173546.1	KLHDC8B	ILMN_1695246	7560114	S	1732	GGAGTTCAAGTGGAGGAATGCTGGCTTTGAGCCCTCTACACTGCTGGTTG	3	+	49188720-49188769	Homo sapiens kelch domain containing 8B (KLHDC8B), mRNA.				FLJ11302; MGC35097	7.63125	-0.61329	-4.7124	7.95989e-05	0.00806768	1.45525
AKIRIN2	5690202	Homo sapiens	ILMN_1311	AKIRIN2		39725640	NM_018064.2	AKIRIN2	ILMN_2148847	5690202	S	1248	CAAGCTTTCGTCAGTGGCAACCACTCTTAGGCAGCAGCAACTGGTTTTGG	6	-	88441872-88441921	Homo sapiens akirin 2 (AKIRIN2), mRNA.				FLJ10342; dJ486L4.2	9.75383	-0.613208	-4.7423	7.3677e-05	0.00763123	1.52995
NFIB	5960133	Homo sapiens	ILMN_14904	NFIB		93004091	NM_005596.2	NFIB	ILMN_1778991	5960133	S	2186	ATCACTATTCCTGGTTATCTCACCAACGAAGGCTAGGAGGCGGCGTCAGA	9	-	14150200-14150249	Homo sapiens nuclear factor I/B (NFIB), mRNA.	The living contents of a cell; the matter contained within (but not including) the plasma membrane, usually taken to exclude large vacuoles and masses of secretory or ingested material. In eukaryotes it includes the nucleus and cytoplasm [goid 5622] [evidence IEA]; A membrane-bounded organelle of eukaryotic cells in which chromosomes are housed and replicated. In most cells, the nucleus contains …	The process whereby new strands of DNA are synthesized. The template for replication can either be an existing DNA molecule or RNA [goid 6260] [evidence IEA]; The synthesis of either RNA on a template of DNA or DNA on a template of RNA [goid 6350] [evidence IEA]; Any process that modulates the frequency, rate or extent of DNA-dependent transcription [goid 6355] [evidence IEA]; Any process that st…	The function of binding to a specific DNA sequence in order to modulate transcription. The transcription factor may or may not also interact selectively with a protein or macromolecular complex [goid 3700] [evidence IEA]; The function of binding to a specific DNA sequence in order to modulate transcription. The transcription factor may or may not also interact selectively with a protein or macrom…	NFIB2; NFIB3; HMGIC/NFIB; NFI-RED	9.92282	-0.612431	-4.39761	0.000179614	0.0157976	0.670124
TMEM30A	1240039	Homo sapiens	ILMN_28236	TMEM30A		52694667	NM_018247.2	TMEM30A	ILMN_1735680	1240039	S	4212	GGAGGGTGGAGGGAGTAGGGAAGTGGTCCTTTTACAAGAATTTTGATGCA	6	-	76019500-76019549	Homo sapiens transmembrane protein 30A (TMEM30A), mRNA.	Double layer of lipid molecules that encloses all cells, and, in eukaryotes, many organelles; may be a single or double lipid bilayer; also includes associated proteins [goid 16020] [evidence IEA]; Penetrating at least one phospholipid bilayer of a membrane. May also refer to the state of being buried in the bilayer with no exposure outside the bilayer. When used to describe a protein, indicates …			FLJ10856; C6orf67; CDC50A	8.68628	-0.612299	-4.68655	8.51014e-05	0.00858851	1.39068
TBC1D9	1400070	Homo sapiens	ILMN_25527	TBC1D9		139394667	NM_015130.2	TBC1D9	ILMN_1703891	1400070	S	5145	GTATGCTCTATTTCCTGAATGGATGTGGAAATGAAAGCTAGCGCACCTGC	4	-	141761677-141761726	Homo sapiens TBC1 domain family, member 9 (with GRAM domain) (TBC1D9), mRNA.	The living contents of a cell; the matter contained within (but not including) the plasma membrane, usually taken to exclude large vacuoles and masses of secretory or ingested material. In eukaryotes it includes the nucleus and cytoplasm [goid 5622] [evidence IEA]	Any process that modulates the activity of a GTPase of the Rab family [goid 32313] [evidence IEA]	Increases the activity of a GTPase, an enzyme that catalyzes the hydrolysis of GTP [goid 5096] [evidence IEA]; Increases the rate of GTP hydrolysis by a GTPase of the Rab family [goid 5097] [evidence IEA]; Interacting selectively with calcium ions (Ca2+) [goid 5509] [evidence IEA]	KIAA0882; MDR1	10.8748	-0.610573	-4.7509	7.20578e-05	0.00751294	1.55142
C1ORF218	4860575	Homo sapiens	ILMN_2058	C1ORF218		9506654	NM_019049.1	C1orf218	ILMN_1789436	4860575	S	1936	AACGAGTTTTCAGTCTCTCTGTATGCCTTTGCTATTTAGGGGTCCACCCC	1	-	195745406-195745455	Homo sapiens chromosome 1 open reading frame 218 (C1orf218), mRNA.				FLJ20054; DKFZp547O0715	9.29683	-0.609574	-4.3337	0.000211837	0.0180927	0.511248
C3ORF57	4560600	Homo sapiens	ILMN_173408	C3ORF57		93141041	NM_001040100.1	C3orf57	ILMN_1658649	4560600	S	1890	CTCAACAGCTCCAGTTAAATGCTTTGATATAGTGGCTCCTTTGCAGAGCC	3	-	162545640-162545689	Homo sapiens chromosome 3 open reading frame 57 (C3orf57), mRNA.				ADMP; MGC104229	10.5189	-0.605605	-4.81698	6.07427e-05	0.00653517	1.71655
NRP1	5720424	Homo sapiens	ILMN_17483	NRP1		142355037	NM_003873.4	NRP1	ILMN_1699574	5720424	I	5127	CCTTCCCACATTGCTAGACGTCTCACTCAAAGACATTTGTTGGGAGTCAC	10	-	33507128-33507177	Homo sapiens neuropilin 1 (NRP1), transcript variant 1, mRNA.	The space external to the outermost structure of a cell. For cells without external protective or external encapsulating structures this refers to space outside of the plasma membrane. This term covers the host cell environment outside an intracellular parasite [goid 5576] [evidence IEA]; The membrane surrounding a cell that separates the cell from its external environment. It consists of a phosp…	The process that regulates the coordinated growth and sprouting of blood vessels giving rise to the organized vascular system [goid 1569] [evidence IEA]; The attachment of a cell, either to another cell or to an underlying substrate such as the extracellular matrix, via cell adhesion molecules [goid 7155] [evidence IEA]; The cascade of processes by which a signal interacts with a receptor, causin…	Combining with an extracellular or intracellular messenger to initiate a change in cell activity [goid 4872] [evidence IEA]; Combining with vascular endothelial growth factor to initiate a change in cell activity [goid 5021] [pmid 9288753] [evidence TAS]; [goid 17154] [evidence IEA]; Interacting selectively with an identical protein or proteins [goid 42802] [evidence IEA]; [goid 17154] [evidence …	DKFZp781F1414; VEGF165R; NRP; DKFZp686A03134; CD304	8.79856	-0.605371	-4.76912	6.87426e-05	0.00719907	1.59695
PCDH7	360367	Homo sapiens	ILMN_25780	PCDH7		14589930	NM_002589.2	PCDH7	ILMN_1710544	360367	I	4256	TGTGATGACCTTTCTACTCCGAAACCTGCTGGAGCCTGCCCTTGGCCGTG	4	+	30341546-30341595	Homo sapiens protocadherin 7 (PCDH7), transcript variant a, mRNA.	The membrane surrounding a cell that separates the cell from its external environment. It consists of a phospholipid bilayer and associated proteins [goid 5886] [pmid 9615233] [evidence TAS]; Penetrating at least one phospholipid bilayer of a plasma membrane. May also refer to the state of being buried in the bilayer with no exposure outside the bilayer [goid 5887] [pmid 9615233] [evidence TAS]	The attachment of a cell, either to another cell or to an underlying substrate such as the extracellular matrix, via cell adhesion molecules [goid 7155] [evidence IEA]; The attachment of an adhesion molecule in one cell to an identical molecule in an adjacent cell [goid 7156] [evidence IEA]	Interacting selectively with calcium ions (Ca2+) [goid 5509] [evidence IEA]; Interacting selectively with any protein or protein complex (a complex of two or more proteins that may include other nonprotein molecules) [goid 5515] [evidence IEA]	BHPCDH; BH-Pcdh	7.68532	-0.604769	-4.74412	7.33317e-05	0.00761215	1.53449
VTCN1	1090048	Homo sapiens	ILMN_29440	VTCN1		99028880	NM_024626.2	VTCN1	ILMN_1753101	1090048	S	2470	CCCACACTCTTCATGTGTTAACCACTGCCTTCCTGGACCTTGGAGCCACG	1	-	117686294-117686343	Homo sapiens V-set domain containing T cell activation inhibitor 1 (VTCN1), mRNA.	The membrane surrounding a cell that separates the cell from its external environment. It consists of a phospholipid bilayer and associated proteins [goid 5886] [evidence IEA]; Penetrating at least one phospholipid bilayer of a membrane. May also refer to the state of being buried in the bilayer with no exposure outside the bilayer. When used to describe a protein, indicates that all or part of t…	Any immune system process that functions in the calibrated response of an organism to a potential internal or invasive threat [goid 6955] [evidence IEA]		B7h.5; B7X; B7H4; VCTN1; FLJ22418; B7-H4; PRO1291; B7S1; RP11-229A19.4	7.07711	-0.604084	-4.42098	0.000169091	0.0150402	0.728282
FAM113B	4200541	Homo sapiens	ILMN_9482	FAM113B		19923900	NM_138371.1	FAM113B	ILMN_1712431	4200541	S	1979	ACTTCCTGGGAGTGACCCAGCGTTATTCCTGCCTCCTCACTCCTATTCTC	12	+	45916614-45916663	Homo sapiens family with sequence similarity 113, member B (FAM113B), mRNA.				MGC16044	7.84035	-0.603448	-4.53923	0.000124563	0.011743	1.02292
APPL2	4180100	Homo sapiens	ILMN_14197	APPL2		82617617	NM_018171.3	APPL2	ILMN_1765076	4180100	S	2925	CTGTGGACAGGGTGCAGCTCTACCAGTTCCTGTTTCTTCTGAGCCAGACC	12	-	105567330-105567379	Homo sapiens adaptor protein, phosphotyrosine interaction, PH domain and leucine zipper containing 2 (APPL2), mRNA.	A membrane-bounded organelle of eukaryotic cells in which chromosomes are housed and replicated. In most cells, the nucleus contains all of the cell's chromosomes except the organellar chromosomes, and is the site of RNA synthesis and processing. In some species, or in specialized cell types, RNA metabolism or DNA replication may be absent [goid 5634] [pmid 15016378] [evidence IDA]; All of the co…	The progression of biochemical and morphological phases and events that occur in a cell during successive cell replication or nuclear replication events. Canonically, the cell cycle comprises the replication and segregation of genetic material followed by the division of the cell, but in endocycles or syncytial cells nuclear replication or nuclear division may not be followed by cell division [go…	Interacting selectively with any protein or protein complex (a complex of two or more proteins that may include other nonprotein molecules) [goid 5515] [pmid 15016378] [evidence IPI]	DIP13B; FLJ10659; APPL2	9.85429	-0.602242	-4.5788	0.000112448	0.0107729	1.12165
BAZ2B	450075	Homo sapiens	ILMN_20026	BAZ2B		94681062	NM_013450.2	BAZ2B	ILMN_1720850	450075	S	7947	TGTAACCACTGTGTTTTATCTACTGTGTGTTGTGGTGGCCTGTTGGAGGC	2	-	160175945-160175994	Homo sapiens bromodomain adjacent to zinc finger domain, 2B (BAZ2B), mRNA.	A membrane-bounded organelle of eukaryotic cells in which chromosomes are housed and replicated. In most cells, the nucleus contains all of the cell's chromosomes except the organellar chromosomes, and is the site of RNA synthesis and processing. In some species, or in specialized cell types, RNA metabolism or DNA replication may be absent [goid 5634] [evidence IEA]	The synthesis of either RNA on a template of DNA or DNA on a template of RNA [goid 6350] [evidence IEA]; Any process that modulates the frequency, rate or extent of DNA-dependent transcription [goid 6355] [evidence IEA]	Interacting selectively with DNA (deoxyribonucleic acid) [goid 3677] [evidence IEA]; Interacting selectively with any protein or protein complex (a complex of two or more proteins that may include other nonprotein molecules) [goid 5515] [evidence IEA]; Interacting selectively with zinc (Zn) ions [goid 8270] [evidence IEA]; Interacting selectively with any metal ion [goid 46872] [evidence IEA]	DKFZP434H071; WALp4; DKFZp762I0516; FLJ45644	8.60255	-0.600559	-4.69428	8.34186e-05	0.00843671	1.40997
ATXN1	5080154	Homo sapiens	ILMN_173593	ATXN1		51479157	NM_000332.2	ATXN1	ILMN_2153332	5080154	S	10285	GACAGGAGAACTTTTTTCCATATGCGTGCATACTCTCTGTAATTCCAGTG	6	-	16407623-16407672	Homo sapiens ataxin 1 (ATXN1), mRNA.	A membrane-bounded organelle of eukaryotic cells in which chromosomes are housed and replicated. In most cells, the nucleus contains all of the cell's chromosomes except the organellar chromosomes, and is the site of RNA synthesis and processing. In some species, or in specialized cell types, RNA metabolism or DNA replication may be absent [goid 5634] [pmid 7647801] [evidence IDA]; That part of t…	Any process involved in the conversion of one or more primary RNA transcripts into one or more mature RNA molecules [goid 6396] [pmid 15615787] [evidence NAS]; The specific activation or halting of processes within a cell so that its vital functions markedly cease, rather than simply deteriorating gradually over time, which culminates in cell death [goid 8219] [evidence IEA]; Any process that sto…	Interacting selectively with an RNA molecule or a portion thereof [goid 3723] [evidence IEA]; Interacting selectively with a protein C-terminus, the end of any peptide chain at which the 1-carboxy function of a constituent amino acid is not attached in peptide linkage to another amino-acid residue [goid 8022] [pmid 15016912] [evidence IPI]; Interacting selectively with a protein C-terminus, the e…	SCA1; D6S504E; ATX1	7.94768	-0.59718	-4.64082	9.57854e-05	0.00948436	1.27646
PLS1	6840739	Homo sapiens	ILMN_26859	PLS1		4505896	NM_002670.1	PLS1	ILMN_1759206	6840739	S	2912	CCAAACATTGGCTAGAACATCCCAAGATATGCTGACACTGTCCTGTTAGC	3	+	143914464-143914513	Homo sapiens plastin 1 (I isoform) (PLS1), mRNA.	All of the contents of a cell excluding the plasma membrane and nucleus, but including other subcellular structures [goid 5737] [evidence IEA]		Interacting selectively with monomeric or multimeric forms of actin, including actin filaments [goid 3779] [evidence IEA]; Interacting selectively with calcium ions (Ca2+) [goid 5509] [evidence IEA]; The action of a molecule that contributes to the structural integrity of a cytoskeletal structure [goid 5200] [pmid 8139549] [evidence TAS]; Interacting selectively with calcium ions (Ca2+) [goid 550…	I-PLASTIN	8.52474	-0.595858	-4.31095	0.000224645	0.0189915	0.454758
KRT81	430446	Homo sapiens	ILMN_635	KRT81		15431319	NM_002281.2	KRT81	ILMN_1801442	430446	S	1746	CAGTGGGAAAGGCCACCCTAGAAAGAAGTCCGCTGGCACCCATAGGAAGG	12	-	50966078-50966127	Homo sapiens keratin 81 (KRT81), mRNA.	A filament composed of acidic and basic keratins (types I and II), typically expressed in epithelial cells. The keratins are the most diverse classes of IF proteins, with a large number of keratin isoforms being expressed. Each type of epithelium always expresses a characteristic combination of type I and type II keratins [goid 45095] [evidence IEA]		The action of a molecule that contributes to the structural integrity of a complex or assembly within or outside a cell [goid 5198] [evidence IEA]; Interacting selectively with any protein or protein complex (a complex of two or more proteins that may include other nonprotein molecules) [goid 5515] [pmid 16189514] [evidence IPI]	KRTHB1; Hb-1; HB1; MLN137; hHAKB2-1; ghHkb1	7.67564	-0.594341	-4.03206	0.000460439	0.0331004	-0.234431
NUAK1	7210497	Homo sapiens	ILMN_12806	NUAK1		48374438	NM_014840.2	NUAK1	ILMN_2079786	7210497	S	6677	GGTTTGAGCCCAGAACAGCCTACAGGGGAAAAACAAGCTGGATAACCACC	12	-	106457219-106457268	Homo sapiens NUAK family, SNF1-like kinase, 1 (NUAK1), mRNA.		The process of introducing a phosphate group on to a protein [goid 6468] [evidence IEA]	Interacting selectively with a nucleotide, any compound consisting of a nucleoside that is esterified with (ortho)phosphate or an oligophosphate at any hydroxyl group on the ribose or deoxyribose moiety [goid 166] [evidence IEA]; Interacting selectively with magnesium (Mg) ions [goid 287] [evidence IEA]; Catalysis of the reaction: ATP + a protein serine/threonine = ADP + protein serine/threonine …	KIAA0537; ARK5	8.75823	-0.585152	-4.61841	0.0001015	0.00996658	1.22052
ATP7B	7510259	Homo sapiens	ILMN_21935	ATP7B		55743070	NM_000053.2	ATP7B	ILMN_1722056	7510259	A	6338	ACTCCAGCCCGCAGCACATTTCCGCTGTCCGTCAGTAATTGTGTCCTCTC	13	-	52507059-52507108	Homo sapiens ATPase, Cu++ transporting, beta polypeptide (ATP7B), transcript variant 1, mRNA.	Double layer of lipid molecules that encloses all cells, and, in eukaryotes, many organelles; may be a single or double lipid bilayer; also includes associated proteins [goid 16020] [evidence IEA]; Penetrating at least one phospholipid bilayer of a membrane. May also refer to the state of being buried in the bilayer with no exposure outside the bilayer. When used to describe a protein, indicates …	The directed movement of substances (such as macromolecules, small molecules, ions) into, out of, within or between cells, or within a multicellular organism [goid 6810] [evidence IEA]; The directed movement of copper (Cu) ions into, out of, within or between cells [goid 6825] [evidence IEA]; The chemical reactions and pathways, including anabolism and catabolism, by which living organisms transf…	Interacting selectively with a nucleotide, any compound consisting of a nucleoside that is esterified with (ortho)phosphate or an oligophosphate at any hydroxyl group on the ribose or deoxyribose moiety [goid 166] [evidence IEA]; Catalysis of the transfer of a solute or solutes from one side of a membrane to the other according to the reaction: ATP + H2O + Cu2+(in) = ADP + phosphate + Cu2+(out) […	WC1; PWD; WND; WD	8.85123	-0.585004	-4.55806	0.000118643	0.0112523	1.0699
PHACTR2	6980113	Homo sapiens	ILMN_307784	PHACTR2		154354967	NM_001100164.1	PHACTR2	ILMN_1790533	6980113	S	3984	TGCATGCCCAGGTGTCTGTCTCTGGCTGAGGTTTTGTCTATTTTACAGTG	6	+	144144829-144144878	Homo sapiens phosphatase and actin regulator 2 (PHACTR2), transcript variant 1, mRNA.			Interacting selectively with monomeric or multimeric forms of actin, including actin filaments [goid 3779] [evidence IEA]; Stops, prevents or reduces the activity of a protein phosphatase, an enzyme that hydrolyzes phosphate groups from proteins [goid 4864] [evidence IEA]	DKFZp686F18175; KIAA0680; C6orf56; MGC176642	8.30917	-0.584984	-3.83811	0.000755993	0.0479642	-0.708777
SLC26A2	3140102	Homo sapiens	ILMN_169714	SLC26A2		100913029	NM_000112.3	SLC26A2	ILMN_1801491	3140102	S	7892	GGGATGAGGATGAGTTATTAATGTATTGCAGCCTACTGGAAAGGAGGGGG	5	+	149346730-149346779	Homo sapiens solute carrier family 26 (sulfate transporter), member 2 (SLC26A2), mRNA.	That fraction of cells, prepared by disruptive biochemical methods, that includes the plasma and other membranes [goid 5624] [pmid 8528239] [evidence TAS]; Penetrating at least one phospholipid bilayer of a plasma membrane. May also refer to the state of being buried in the bilayer with no exposure outside the bilayer [goid 5887] [pmid 8528239] [evidence TAS]; Double layer of lipid molecules that…	The directed movement of substances (such as macromolecules, small molecules, ions) into, out of, within or between cells, or within a multicellular organism [goid 6810] [evidence IEA]; The directed movement of sulfate into, out of, within or between cells [goid 8272] [pmid 7923357] [evidence TAS]	Enables the directed movement of substances (such as macromolecules, small molecules, ions) into, out of, within or between cells [goid 5215] [evidence IEA]; Catalysis of the secondary active transfer of sulfate from one side of the membrane to the other. Secondary active transport is catalysis of the transfer of a solute from one side of a membrane to the other, up its concentration gradient. Th…	DTDST; MSTP157; MST153; D5S1708; DTD; EDM4	8.74902	0.585756	4.3432	0.000206707	0.0176865	0.534846
INHBB	50446	Homo sapiens	ILMN_181968	INHBB		9257224	NM_002193.1	INHBB	ILMN_1685714	50446	S	3194	CCGCCCGCATAGCACTTGCAGACCTGCCTGAACGCACATGACATAGCACT	2	+	120825124-120825173	Homo sapiens inhibin, beta B (activin AB beta polypeptide) (INHBB), mRNA.	The space external to the outermost structure of a cell. For cells without external protective or external encapsulating structures this refers to space outside of the plasma membrane. This term covers the host cell environment outside an intracellular parasite [goid 5576] [pmid 3122219] [evidence TAS]	The process whose specific outcome is the progression of the ovarian follicle over time, from its formation to the mature structure [goid 1541] [pmid 12790766] [evidence NAS]; Reactions, triggered in response to the presence of a foreign body or the occurrence of an injury, which result in restriction of damage to the organism attacked or prevention/recovery from the infection caused by the attac…	Functions to control the survival, growth, differentiation and effector function of tissues and cells [goid 5125] [pmid 3122219] [evidence TAS]; The action characteristic of a hormone, any substance formed in very small amounts in one specialized organ or group of cells and carried (sometimes in the bloodstream) to another organ or group of cells in the same organism, upon which it has a specific…		10.1178	0.587123	4.73057	7.59458e-05	0.00779782	1.50064
IFRD1	2340082	Homo sapiens	ILMN_23042	IFRD1		55953128	NM_001550.2	IFRD1	ILMN_1667561	2340082	A	1957	GACAAGAGTTCTGGGTACAATTTTGGGATCTAGTTCCCCTGGAAAAGCTG	7	+	111903182-111903231	Homo sapiens interferon-related developmental regulator 1 (IFRD1), transcript variant 1, mRNA.	A membrane-bounded organelle of eukaryotic cells in which chromosomes are housed and replicated. In most cells, the nucleus contains all of the cell's chromosomes except the organellar chromosomes, and is the site of RNA synthesis and processing. In some species, or in specialized cell types, RNA metabolism or DNA replication may be absent [goid 5634] [evidence IEA]	The biological process whose specific outcome is the progression of a multicellular organism over time from an initial condition (e.g. a zygote or a young adult) to a later condition (e.g. a multicellular animal or an aged adult) [goid 7275] [evidence IEA]; Process by which a cell becomes capable of differentiating autonomously into a myoblast cell regardless of its environment; upon determinatio…	The selective, often stoichiometric, interaction of a molecule with one or more specific sites on another molecule [goid 5488] [evidence IEA]	PC4; TIS7	9.53274	0.587338	4.45	0.000156874	0.0141669	0.800547
ARC	430674	Homo sapiens	ILMN_28586	ARC		56676395	NM_015193.3	ARC	ILMN_1711120	430674	S	2675	CAGACCACTCTGACAAGTCTTCAGCCCACACCCTGCCAGCCCCACAGATT	8	-	143692829-143692878	Homo sapiens activity-regulated cytoskeleton-associated protein (ARC), mRNA.	A structure in the head of a spermatozoon that contains acid hydrolases, and is concerned with the breakdown of the outer membrane of the ovum during fertilization. It lies just beneath the plasma membrane and is derived from the lysosome [goid 1669] [evidence IEA]; All of the contents of a cell excluding the plasma membrane and nucleus, but including other subcellular structures [goid 5737] [evi…	A type of vesicle-mediated transport in which cells take up external materials or membrane constituents by the invagination of small region of the plasma membrane to form a new membrane-bounded vesicle [goid 6897] [evidence IEA]; The biological process whose specific outcome is the progression of a multicellular organism over time from an initial condition (e.g. a zygote or a young adult) to a la…		KIAA0278	7.22432	0.588025	4.11463	0.000372481	0.0280584	-0.0311445
MAX	2680577	Homo sapiens	ILMN_19642	MAX		21704266	NM_145114.1	MAX	ILMN_1802457	2680577	I	612	TGGGTCTGTGCTGACTCTGGCCTTACAACCTTCCAGCCTCCTTTGCTGGC	14	-	65550697-65550746	Homo sapiens MYC associated factor X (MAX), transcript variant 4, mRNA.	A membrane-bounded organelle of eukaryotic cells in which chromosomes are housed and replicated. In most cells, the nucleus contains all of the cell's chromosomes except the organellar chromosomes, and is the site of RNA synthesis and processing. In some species, or in specialized cell types, RNA metabolism or DNA replication may be absent [goid 5634] [evidence IEA]; A membrane-bounded organelle …	Any process that modulates the frequency, rate or extent of the synthesis of either RNA on a template of DNA or DNA on a template of RNA [goid 45449] [evidence IEA]; Any process that modulates the frequency, rate or extent of DNA-dependent transcription [goid 6355] [evidence IEA]; Any process that modulates the frequency, rate or extent of DNA-dependent transcription [goid 6355] [evidence IEA]; T…	Plays a role in regulating transcription; may bind a promoter or enhancer DNA sequence or interact with a DNA-binding transcription factor [goid 30528] [evidence IEA]; The function of binding to a specific DNA sequence in order to modulate transcription. The transcription factor may or may not also interact selectively with a protein or macromolecular complex [goid 3700] [evidence IEA]; The funct…	MGC34679; MGC36767; MGC11225; MGC10775; orf1; MGC18164	8.06853	0.58841	4.6161	0.000102107	0.0100054	1.21476
CNKSR3	5420731	Homo sapiens	ILMN_25628	CNKSR3		74316005	NM_173515.2	CNKSR3	ILMN_1748844	5420731	S	2972	TGCATTTTGACCTGTTCAGTGTCTGTCTTCCAGCACGGTGTGTACACTTC	6	-	154769052-154769101	Homo sapiens CNKSR family member 3 (CNKSR3), mRNA.	All of the contents of a cell excluding the plasma membrane and nucleus, but including other subcellular structures [goid 5737] [evidence IEA]; Double layer of lipid molecules that encloses all cells, and, in eukaryotes, many organelles; may be a single or double lipid bilayer; also includes associated proteins [goid 16020] [evidence IEA]	Any process that modulates the frequency, rate or extent of signal transduction [goid 9966] [evidence IEA]	Interacting selectively with any protein or protein complex (a complex of two or more proteins that may include other nonprotein molecules) [goid 5515] [evidence IEA]	MAGI1; RP11-486M3.1; FLJ31349	8.6655	0.589318	4.36326	0.000196272	0.0169472	0.584713
TSPAN5	4900168	Homo sapiens	ILMN_8032	TSPAN5		21264582	NM_005723.2	TSPAN5	ILMN_1799028	4900168	S	1008	GGCTGTGTGCCCCAGTTTGAGAAGTGGTTGCAGGACAATTTAACCATCGT	4	-	99616396-99616445	Homo sapiens tetraspanin 5 (TSPAN5), mRNA.	Double layer of lipid molecules that encloses all cells, and, in eukaryotes, many organelles; may be a single or double lipid bilayer; also includes associated proteins [goid 16020] [evidence IEA]; Penetrating at least one phospholipid bilayer of a membrane. May also refer to the state of being buried in the bilayer with no exposure outside the bilayer. When used to describe a protein, indicates …			TSPAN-5; TM4SF9; NET-4	7.38323	0.591496	4.54604	0.000122389	0.0115611	1.03991
RRP12	3460687	Homo sapiens	ILMN_22207	RRP12		34147326	NM_015179.2	RRP12	ILMN_1767253	3460687	S	4068	GAGCCTGGACTCAGGATGACTTGGAACTAGGGCTTGGCTCTCAGAAGTCC	10	-	99106694-99106743	Homo sapiens ribosomal RNA processing 12 homolog (S. cerevisiae) (RRP12), mRNA.	A membrane-bounded organelle of eukaryotic cells in which chromosomes are housed and replicated. In most cells, the nucleus contains all of the cell's chromosomes except the organellar chromosomes, and is the site of RNA synthesis and processing. In some species, or in specialized cell types, RNA metabolism or DNA replication may be absent [goid 5634] [evidence IEA]; Double layer of lipid molecul…		The selective, often stoichiometric, interaction of a molecule with one or more specific sites on another molecule [goid 5488] [evidence IEA]	FLJ20231; KIAA0690; DKFZp762P1116	9.56611	0.594577	4.73641	7.48074e-05	0.00771448	1.51523
LOC399942	1740673	Homo sapiens	ILMN_32988	LOC399942		89034241	XM_934471.1	LOC399942	ILMN_1765701	1740673	A	57	TTCGCCTCCTAATCCCTAGCCACTATGCGAGATGACTCCTTCAACACCTT	11	+	89655450-89655477:89655607-89655628	PREDICTED: Homo sapiens similar to Tubulin alpha-2 chain (Alpha-tubulin 2), transcript variant 5 (LOC399942), mRNA.					9.68627	0.59459	4.12908	0.000358894	0.0272681	0.0045153
SC4MOL	4200037	Homo sapiens	ILMN_2770	SC4MOL		62865626	NM_006745.3	SC4MOL	ILMN_1689842	4200037	I	133	GGCAACAAATGAAAGTGTCAGCATCTTTAGTTCAGCATCCTTGGCTGTGG	4	+	166254525-166254574	Homo sapiens sterol-C4-methyl oxidase-like (SC4MOL), transcript variant 1, mRNA.	The irregular network of unit membranes, visible only by electron microscopy, that occurs in the cytoplasm of many eukaryotic cells. The membranes form a complex meshwork of tubular channels, which are often expanded into slitlike cavities called cisternae. The ER takes two forms, rough (or granular), with ribosomes adhering to the outer surface, and smooth (with no ribosomes attached) [goid 5783…	The chemical reactions and pathways, including anabolism and catabolism, by which living organisms transform chemical substances. Metabolic processes typically transform small molecules, but also include macromolecular processes such as DNA repair and replication, and protein synthesis and degradation [goid 8152] [evidence IEA]; The chemical reactions and pathways involving fatty acids, aliphatic…	Catalysis of a biochemical reaction at physiological temperatures. In biologically catalyzed reactions, the reactants are known as substrates, and the catalysts are naturally occurring macromolecular substances known as enzymes. Enzymes possess specific binding sites for substrates, and are usually composed wholly or largely of protein, but RNA that has catalytic activity (ribozyme) is often also…	MGC104344; ERG25; DESP4	9.00757	0.595488	3.9272	0.00060225	0.0404621	-0.49149
NT5DC3	6330348	Homo sapiens	ILMN_20677	NT5DC3		7706748	NM_016575.1	NT5DC3	ILMN_1756049	6330348	I	6735	CCTGCACGCCATTCTCCACCTCAGTATCTGCTTTCGGGGAACCCAACCTG	12	-	102690449-102690498	Homo sapiens 5'-nucleotidase domain containing 3 (NT5DC3), transcript variant 2, mRNA.	That part of the cytoplasm that does not contain membranous or particulate subcellular components [goid 5829] [evidence IEA]		Interacting selectively with magnesium (Mg) ions [goid 287] [evidence IEA]; Catalysis of the hydrolysis of various bonds, e.g. C-O, C-N, C-C, phosphoric anhydride bonds, etc. Hydrolase is the systematic name for any enzyme of EC class 3 [goid 16787] [evidence IEA]	TU12B1-TY; FLJ11266; TU12B1TY; GNN	9.31694	0.595609	4.77427	6.78335e-05	0.00711966	1.60981
TFG	5090044	Homo sapiens	ILMN_175046	TFG		56090655	NM_006070.4	TFG	ILMN_1779213	5090044	I	176	TCTGTTCTTCCCCCACCTGCCACGTACAGAGCCCAAGTTCTCGCTAGGCT	3	+	100428335-100428384	Homo sapiens TRK-fused gene (TFG), transcript variant 1, mRNA.	All of the contents of a cell excluding the plasma membrane and nucleus, but including other subcellular structures [goid 5737] [pmid 7565764] [evidence NAS]	Any process that activates or increases the frequency, rate or extent of an I-kappaB kinase/NF-kappaB induced cascade [goid 43123] [pmid 12761501] [evidence IMP]	Mediates the transfer of a signal from the outside to the inside of a cell by means other than the introduction of the signal molecule itself into the cell [goid 4871] [pmid 12761501] [evidence IMP]; Interacting selectively with an identical protein or proteins [goid 42802] [evidence IEA]	TF6; FLJ36137; TRKT3	7.52015	0.595635	4.33249	0.000212497	0.0181164	0.508253
OGFOD1	6330242	Homo sapiens	ILMN_3651	OGFOD1		94536835	NM_018233.3	OGFOD1	ILMN_1677953	6330242	I	2771	GACACAGTGAGTCATCACATTTCCTCCCACTGCCTGTGGCCTTGTTCCAC	16	+	55068659-55068708	Homo sapiens 2-oxoglutarate and iron-dependent oxygenase domain containing 1 (OGFOD1), mRNA.	A membrane-bounded organelle of eukaryotic cells in which chromosomes are housed and replicated. In most cells, the nucleus contains all of the cell's chromosomes except the organellar chromosomes, and is the site of RNA synthesis and processing. In some species, or in specialized cell types, RNA metabolism or DNA replication may be absent [goid 5634] [pmid 18029348] [evidence IDA]; All of the co…	The chemical reactions and pathways involving a specific protein, rather than of proteins in general. Includes protein modification [goid 19538] [evidence IEA]; The process of removal or addition of one or more electrons with or without the concomitant removal or addition of a proton or protons [goid 55114] [evidence IEA]	Interacting selectively with iron (Fe) ions [goid 5506] [evidence IEA]; Catalysis of an oxidation-reduction (redox) reaction, a reversible chemical reaction in which the oxidation state of an atom or atoms within a molecule is altered. One substrate acts as a hydrogen or electron donor and becomes oxidized, while the other acts as hydrogen or electron acceptor and becomes reduced [goid 16491] [ev…	KIAA1612; TPA1; FLJ10826	9.31956	0.595865	4.81395	6.12211e-05	0.00654273	1.70896
NFKBIB	7560414	Homo sapiens	ILMN_9874	NFKBIB		48928015	NM_002503.3	NFKBIB	ILMN_1674152	7560414	I	244	GCACTTGGCTGTGATTCATCAGCATGAACCCTTCCTGGATTTTCTTCTAG	19	+	39395661-39395710	Homo sapiens nuclear factor of kappa light polypeptide gene enhancer in B-cells inhibitor, beta (NFKBIB), transcript variant 1, mRNA.	A membrane-bounded organelle of eukaryotic cells in which chromosomes are housed and replicated. In most cells, the nucleus contains all of the cell's chromosomes except the organellar chromosomes, and is the site of RNA synthesis and processing. In some species, or in specialized cell types, RNA metabolism or DNA replication may be absent [goid 5634] [evidence IEA]; All of the contents of a cell…	The synthesis of either RNA on a template of DNA or DNA on a template of RNA [goid 6350] [pmid 7776974] [evidence TAS]; The cascade of processes by which a signal interacts with a receptor, causing a change in the level or activity of a second messenger or other downstream target, and ultimately effecting a change in the functioning of the cell [goid 7165] [pmid 7776974] [evidence TAS]	The function of a transcription cofactor that activates transcription from a RNA polymerase II promoter; does not bind DNA itself [goid 3713] [pmid 7776974] [evidence TAS]; Mediates the transfer of a signal from the outside to the inside of a cell by means other than the introduction of the signal molecule itself into the cell [goid 4871] [pmid 7776974] [evidence TAS]; Interacting selectively wit…	TRIP9; IKBB	6.57207	0.597201	4.5477	0.000121864	0.0115346	1.04405
HMBS	6060278	Homo sapiens	ILMN_16358	HMBS		66933007	NM_000190.3	HMBS	ILMN_1685954	6060278	I	140	TACTTTCCAAGCGGAGCCATGTCTGGTAACGGCAATGCGGCTGCAACGGC	11	+	118460936-118460953:118460954-118460985	Homo sapiens hydroxymethylbilane synthase (HMBS), transcript variant 1, mRNA.	All of the contents of a cell excluding the plasma membrane and nucleus, but including other subcellular structures [goid 5737] [evidence IEA]; A semiautonomous, self replicating organelle that occurs in varying numbers, shapes, and sizes in the cytoplasm of virtually all eukaryotic cells. It is notably the site of tissue respiration [goid 5739] [pmid 18029348] [evidence IDA]	The chemical reactions and pathways resulting in the formation of heme, any compound of iron complexed in a porphyrin (tetrapyrrole) ring, from less complex precursors [goid 6783] [evidence IEA]	Catalysis of the reaction: 4 porphobilinogen + H2O = hydroxymethylbilane + 4 NH3 [goid 4418] [pmid 2025226] [evidence TAS]; Catalysis of the transfer of a group, e.g. a methyl group, glycosyl group, acyl group, phosphorus-containing, or other groups, from one compound (generally regarded as the donor) to another compound (generally regarded as the acceptor). Transferase is the systematic name for…	PBG-D; UPS; PBGD	9.40923	0.597471	4.21529	0.000287483	0.0230921	0.217586
RLN2	6040270	Homo sapiens	ILMN_17647	RLN2		20143934	NM_005059.2	RLN2	ILMN_1748529	6040270	I	233	CACTGGGAATCTCACCGGACGGAGGGAAAGCACTGAGAACAGGAAGCTGC	9	-	5304125-5304174	Homo sapiens relaxin 2 (RLN2), transcript variant 2, mRNA.	The space external to the outermost structure of a cell. For cells without external protective or external encapsulating structures this refers to space outside of the plasma membrane. This term covers the host cell environment outside an intracellular parasite [goid 5576] [evidence IEA]	The set of physiological processes that allow an embryo or foetus to develop within the body of a female animal. It covers the time from fertilization of a female ovum by a male spermatozoon until birth [goid 7565] [pmid 6548702] [evidence TAS]	The action characteristic of a hormone, any substance formed in very small amounts in one specialized organ or group of cells and carried (sometimes in the bloodstream) to another organ or group of cells in the same organism, upon which it has a specific regulatory action. The term was originally applied to agents with a stimulatory physiological action in vertebrate animals (as opposed to a chal…	bA12D24.1.1; H2; bA12D24.1.2; RLXH2	7.66372	0.598299	4.62725	9.92069e-05	0.00976175	1.24257
APOA1	4570364	Homo sapiens	ILMN_23504	APOA1		4557320	NM_000039.1	APOA1	ILMN_1690884	4570364	S	801	AGCGCTCTCGAGGAGTACACTAAGAAGCTCAACACCCAGTGAGGCGCCCG	11	-	116706515-116706523:116706524-116706564	Homo sapiens apolipoprotein A-I (APOA1), mRNA.	The space external to the outermost structure of a cell. For cells without external protective or external encapsulating structures this refers to space outside of the plasma membrane. This term covers the host cell environment outside an intracellular parasite [goid 5576] [evidence IEA]; The space external to the outermost structure of a cell. For cells without external protective or external en…	Any process that stops, prevents, or reduces the frequency, rate, or extent of cytokine secretion during immune response [goid 2740] [pmid 12458630] [evidence IDA]; The chemical reactions and pathways involving lipids, compounds soluble in an organic solvent but not, or sparingly, in an aqueous solvent. Includes fatty acids; neutral fats, other fatty-acid esters, and soaps; long-chain (fatty) alc…	Interacting selectively with beta-amyloid peptide/protein and/or its precursor [goid 1540] [pmid 11297421] [evidence IDA]; Enables the directed movement of lipids into, out of, within or between cells [goid 5319] [evidence IEA]; Interacting selectively with phospholipids, a class of lipids containing phosphoric acid as a mono- or diester [goid 5543] [pmid 12810715] [evidence IDA]; Interacting sel…	MGC117399	7.15697	0.602999	4.5221	0.000130202	0.0121773	0.98022
RGS10	3830092	Homo sapiens	ILMN_27389	RGS10		52694754	NM_001005339.1	RGS10	ILMN_1733538	3830092	A	595	GCTTCCAGAATTTATAACACATGAGCCCCCAAAAAGCCGGGACTGGCAGC	10	-	121275543-121275592	Homo sapiens regulator of G-protein signaling 10 (RGS10), transcript variant 1, mRNA.		Any process that stops, prevents or reduces the frequency, rate or extent of signal transduction [goid 9968] [evidence IEA]	Mediates the transfer of a signal from the outside to the inside of a cell by means other than the introduction of the signal molecule itself into the cell [goid 4871] [evidence IEA]; Interacting selectively with any protein or protein complex (a complex of two or more proteins that may include other nonprotein molecules) [goid 5515] [pmid 17353931] [evidence IPI]		10.2755	0.603267	4.71374	7.93237e-05	0.00806372	1.45859
LONRF2	6280379	Homo sapiens	ILMN_19670	LONRF2		148528974	NM_198461.3	LONRF2	ILMN_1751016	6280379	S	3428	TCAGTGCAGGAGCCCAAACTAGTCCTTACCCAAGAAGTAGTAGCCTCTGG	2	-	100900187-100900236	Homo sapiens LON peptidase N-terminal domain and ring finger 2 (LONRF2), mRNA.		The hydrolysis of a peptide bond or bonds within a protein using energy from the hydrolysis of ATP [goid 6510] [evidence IEA]	Catalysis of the reaction: ATP + H2O = ADP + phosphate to drive the hydrolysis of peptide bonds [goid 4176] [evidence IEA]; Interacting selectively with any protein or protein complex (a complex of two or more proteins that may include other nonprotein molecules) [goid 5515] [evidence IEA]; Interacting selectively with zinc (Zn) ions [goid 8270] [evidence IEA]; Interacting selectively with any me…	MGC126711; RNF192; FLJ45273; MGC126713	8.33996	0.603621	4.83501	5.79781e-05	0.00630583	1.76159
LOC652826	6350148	Homo sapiens	ILMN_34282	LOC652826		113431043	XM_942509.2	LOC652826	ILMN_1800131	6350148	S	1	ATGATTCCTTGGCACGAGGCTCAGGATGAGATCCCAGCACTGTCCGTGTC				PREDICTED: Homo sapiens similar to 26S protease regulatory subunit 6B (MIP224) (MB67-interacting protein) (TAT-binding protein 7) (TBP-7) (LOC652826), mRNA.					8.63615	0.605077	4.52282	0.000129959	0.0121773	0.98202
FAM86B1	4050646	Homo sapiens	ILMN_306979	FAM86B1		134133219	NM_001083537.1	FAM86B1	ILMN_1655051	4050646	I	94	GAGCGCCGCTTCCTGGCGGTGCGCACACTGCGCTCCTTCCCCTGGCAGAG	8	-	12086757-12086759:12088893-12088939	Homo sapiens family with sequence similarity 86, member B1 (FAM86B1), transcript variant 1, mRNA.				MGC16279; MGC104828	8.89964	0.606616	4.72656	7.67382e-05	0.00786208	1.49061
TIPIN	6940348	Homo sapiens	ILMN_15662	TIPIN		8923484	NM_017858.1	TIPIN	ILMN_1761939	6940348	S	651	GGCCTTGGAAAGAAGGCAGGCAAAGCTGCTGAGTAATAGTCAGACCCTAG	15	-	64420547-64420596	Homo sapiens TIMELESS interacting protein (TIPIN), mRNA.	The ordered and organized complex of DNA and protein that forms the chromosome in the nucleus [goid 790] [pmid 17102137] [evidence IDA]; A membrane-bounded organelle of eukaryotic cells in which chromosomes are housed and replicated. In most cells, the nucleus contains all of the cell's chromosomes except the organellar chromosomes, and is the site of RNA synthesis and processing. In some species…	A signal transduction based surveillance mechanism that prevents the initiation of mitosis until DNA replication is complete, thereby ensuring that progeny inherit a full complement of the genome [goid 76] [pmid 17102137] [evidence IMP]; A change in state or activity of a cell or an organism (in terms of movement, secretion, enzyme production, gene expression, etc.) as a result of a stimulus indi…	Interacting selectively with any protein or protein complex (a complex of two or more proteins that may include other nonprotein molecules) [goid 5515] [pmid 17102137] [evidence IPI]	FLJ20516	7.7993	0.608126	4.35498	0.000200514	0.0172504	0.564127
GAR1	130326	Homo sapiens	ILMN_14204	GAR1		77812667	NM_018983.3	GAR1	ILMN_1708954	130326	I	98	GCGCTAAAGGCTGTTTTGGAACCAGTGTTGCTTGTTCCGCGGGTGATTGG	4	+	110736763-110736812	Homo sapiens GAR1 ribonucleoprotein homolog (yeast) (GAR1), transcript variant 1, mRNA.				GAR1	8.44218	0.608668	3.84915	0.000735017	0.046913	-0.681906
HS.553187	6620390	Homo sapiens	ILMN_111275	HS.553187	Hs.553187	34534477	AK127526		ILMN_1891067	6620390	S	3229	GGAGACTGTCCACATCCGACATTTCACCGACACCTCAAGGACACTTCTAC	1	-	208918618-208918667	Homo sapiens cDNA FLJ45619 fis, clone BRTHA3027318					7.10524	0.609294	4.78157	6.65646e-05	0.00700203	1.62807
BRIX1	2120445	Homo sapiens	ILMN_4503	BRIX1		55770899	NM_018321.3	BRIX1	ILMN_1679800	2120445	S	801	CCAGTCACCAAACATGCATCGGCGTGTCATAAGATCCATCACAGCTGCAA	5	+	34925065-34925080:34925331-34925364	Homo sapiens BRX1, biogenesis of ribosomes, homolog (S. cerevisiae) (BRIX1), mRNA.				BRIX; FLJ11100	10.9791	0.610204	4.66739	8.94246e-05	0.00896734	1.34281
WFS1	6590224	Homo sapiens	ILMN_18545	WFS1		13376995	NM_006005.2	WFS1	ILMN_1759023	6590224	S	3536	GGAGGTCCCTGCCAGTGTTTAGAAGAGCCTGACTGTGTTCAGTGCCTTGG	4	+	6355789-6355838	Homo sapiens Wolfram syndrome 1 (wolframin) (WFS1), mRNA.	The irregular network of unit membranes, visible only by electron microscopy, that occurs in the cytoplasm of many eukaryotic cells. The membranes form a complex meshwork of tubular channels, which are often expanded into slitlike cavities called cisternae. The ER takes two forms, rough (or granular), with ribosomes adhering to the outer surface, and smooth (with no ribosomes attached) [goid 5783…	The process whose specific outcome is the progression of the kidney over time, from its formation to the mature structure. The kidney is an organ that filters the blood and excretes the end products of body metabolism in the form of urine [goid 1822] [pmid 9817917] [evidence IMP]; Renal process involved in the maintenance of internal equilibrium of water in the body [goid 3091] [pmid 9817917] [ev…	Interacting selectively with an ATPase, any enzyme that catalyzes the hydrolysis of ATP [goid 51117] [pmid 17947299] [evidence IPI]	DFNA14; DIDMOAD; WFRS; WOLFRAMIN; DFNA6; WFS; DFNA38	9.90428	0.611275	4.79403	6.44549e-05	0.00682949	1.6592
LOC643446	290392	Homo sapiens	ILMN_170528	LOC643446		113415993	XM_001131589.1	LOC643446	ILMN_1676503	290392	A	362	AGATAAAGGGGCCACCAAGGAGTCGAGTGAGAAGGATCGCGGCCGGGACA				PREDICTED: Homo sapiens similar to ribonucleic acid binding protein S1, transcript variant 2 (LOC643446), mRNA.					9.1934	0.611551	4.82435	5.95977e-05	0.00642849	1.73495
LOC642452	6130278	Homo sapiens	ILMN_43554	LOC642452		89040546	XM_926229.1	LOC642452	ILMN_2152028	6130278	S	272	CCAATACCCACAGCTGCATCGTCCACGCAAAAGCTACCCATGCCCACAGC	16	+	87524126-87524175	PREDICTED: Homo sapiens hypothetical LOC642452 (LOC642452), mRNA.					7.22351	0.613366	4.78435	6.6089e-05	0.00696752	1.635
FKBP4	2100750	Homo sapiens	ILMN_9429	FKBP4		17149846	NM_002014.2	FKBP4	ILMN_1782045	2100750	S	2074	TCCCTGTTCTGGTATTTCCCCTGTCAGTTTCCCCTCTCGGCCAGGTTGTG	12	+	2783226-2783275	Homo sapiens FK506 binding protein 4, 59kDa (FKBP4), mRNA.	The living contents of a cell; the matter contained within (but not including) the plasma membrane, usually taken to exclude large vacuoles and masses of secretory or ingested material. In eukaryotes it includes the nucleus and cytoplasm [goid 5622] [evidence NAS]; A membrane-bounded organelle of eukaryotic cells in which chromosomes are housed and replicated. In most cells, the nucleus contains …	The process of assisting in the covalent and noncovalent assembly of single chain polypeptides or multisubunit complexes into the correct tertiary structure [goid 6457] [pmid 1279700] [evidence TAS]; The aggregation, arrangement and bonding together of a set of components to form a steroid hormone receptor complex, an intracellular receptor that binds steroid hormones. The complex is often a dime…	Catalysis of the reaction: peptidyl-proline (omega=180) = peptidyl-proline (omega=0) [goid 3755] [evidence IEA]; Interacting selectively with ATP, adenosine 5'-triphosphate, a universally important coenzyme and enzyme regulator [goid 5524] [evidence IEA]; Interacting selectively with GTP, guanosine triphosphate [goid 5525] [evidence IEA]; Interacting selectively with the immunosuppressant FK506 […	Hsp56; FKBP52; FKBP59; PPIase; p52; HBI	10.9668	0.615626	4.8139	6.12286e-05	0.00654273	1.70885
OKL38	4010086	Homo sapiens	ILMN_17240	OKL38		33695091	NM_013370.2	OKL38	ILMN_1795963	4010086	A	2345	CTGCGCCTTCCAGAAGCAGGTCCCAAATAAAGCCAGTGCCCACCTGAAAA	16	+	82557392-82557437	Homo sapiens pregnancy-induced growth inhibitor (OKL38), transcript variant 1, mRNA.				BDGI	11.0032	0.616754	4.81013	6.18278e-05	0.00659185	1.69943
GPATCH4	1580341	Homo sapiens	ILMN_839	GPATCH4		33356549	NM_182679.1	GPATCH4	ILMN_2281069	1580341	I	92	CTGGTGAGAGTCTGAGGATAGAGACTTTTTTCTCACCATGAATGTCACCC	1	-	156568825-156568838:156568839-156568874	Homo sapiens G patch domain containing 4 (GPATCH4), transcript variant 2, mRNA.	The living contents of a cell; the matter contained within (but not including) the plasma membrane, usually taken to exclude large vacuoles and masses of secretory or ingested material. In eukaryotes it includes the nucleus and cytoplasm [goid 5622] [evidence IEA]; The living contents of a cell; the matter contained within (but not including) the plasma membrane, usually taken to exclude large va…		Interacting selectively with any nucleic acid [goid 3676] [evidence IEA]; Interacting selectively with any nucleic acid [goid 3676] [evidence IEA]	GPATC4	7.49871	0.618031	4.63229	9.79217e-05	0.0096756	1.25516
CNTD2	6100139	Homo sapiens	ILMN_27722	CNTD2		13376317	NM_024877.1	CNTD2	ILMN_1807525	6100139	S	1434	CGACGCTTCTTCTCAGCCTCCAGTCTCCAGTTCCAAGGATGGGTCATCTC	19	-	45420261-45420310	Homo sapiens cyclin N-terminal domain containing 2 (CNTD2), mRNA.				FLJ13265	6.54805	0.618172	4.05135	0.000438217	0.0317445	-0.187021
RAB30	2900669	Homo sapiens	ILMN_27838	RAB30		34147670	NM_014488.3	RAB30	ILMN_2214355	2900669	S	1303	CCAAAACTGGGAAGGCCAAGTACAGTCTCTGTGGTGCGTATTGACGACCC	11	-	82692727-82692776	Homo sapiens RAB30, member RAS oncogene family (RAB30), mRNA.	The set of thin, flattened membrane-bounded compartments, called cisternae, that form the central portion of the Golgi complex. The stack usually comprises cis, medial, and trans cisternae; the cis- and trans-Golgi networks are not considered part of the stack [goid 5795] [pmid 9792283] [evidence TAS]; The membrane surrounding a cell that separates the cell from its external environment. It consi…	Any series of molecular signals in which a small monomeric GTPase relays one or more of the signals [goid 7264] [evidence IEA]; The directed movement of proteins into, out of, within or between cells [goid 15031] [evidence IEA]	Interacting selectively with a nucleotide, any compound consisting of a nucleoside that is esterified with (ortho)phosphate or an oligophosphate at any hydroxyl group on the ribose or deoxyribose moiety [goid 166] [evidence IEA]; Catalysis of the reaction: GTP + H2O = GDP + phosphate [goid 3924] [pmid 9792283] [evidence TAS]; Interacting selectively with GTP, guanosine triphosphate [goid 5525] [e…		7.58376	0.618596	4.93061	4.52928e-05	0.00514236	2.00044
NKD2	7210647	Homo sapiens	ILMN_23021	NKD2		31543291	NM_033120.2	NKD2	ILMN_1731206	7210647	S	1587	GGCGGTGAACACATCTGAAGCCACTATGTTTCCTGGCTCTAAGGCTCGTC	5	+	1038714-1038763	Homo sapiens naked cuticle homolog 2 (Drosophila) (NKD2), mRNA.	All of the contents of a cell excluding the plasma membrane and nucleus, but including other subcellular structures [goid 5737] [evidence IEA]; The membrane surrounding a cell that separates the cell from its external environment. It consists of a phospholipid bilayer and associated proteins [goid 5886] [evidence IEA]; A vesicle formed of membrane or protein, found in the cytoplasm of a cell [goi…	The directed movement of substances (such as macromolecules, small molecules, ions) into, out of, within or between cells, or within a multicellular organism [goid 6810] [evidence IEA]; A process of secretion by a cell that results in the release of intracellular molecules (e.g. hormones, matrix proteins) contained within a membrane-bounded vesicle by fusion of the vesicle with the plasma membran…	Interacting selectively with calcium ions (Ca2+) [goid 5509] [evidence IEA]; Interacting selectively with any protein or protein complex (a complex of two or more proteins that may include other nonprotein molecules) [goid 5515] [pmid 15064403] [evidence IPI]	Naked2	7.60475	0.619271	4.79382	6.44906e-05	0.00682949	1.65867
LOC100128899	6380725	Homo sapiens	ILMN_349271	LOC100128899		169163455	XR_039503.1	LOC100128899	ILMN_3269484	6380725	M	758	GATCTCATGGTTCTTGGACCCTTTCCACTTTCTCAGTGGCCTGTCACGCT	2	-	218333604-218333653	PREDICTED: Homo sapiens misc_RNA (LOC100128899), miscRNA.					7.92802	0.619355	4.27632	0.000245633	0.0202824	0.368833
GPR89A	160142	Homo sapiens	ILMN_10695	GPR89A		56181388	NM_016334.2	GPR89A	ILMN_2116594	160142	S	112	GCAGGAGCCTTCCTTACACTTCGCCATGAGTTTCCTGATCGACTCCAGCA	1	+	145867249-145867273:145867274-145867298	Homo sapiens G protein-coupled receptor 89A (GPR89A), mRNA.	Double layer of lipid molecules that encloses all cells, and, in eukaryotes, many organelles; may be a single or double lipid bilayer; also includes associated proteins [goid 16020] [evidence IEA]; Penetrating at least one phospholipid bilayer of a membrane. May also refer to the state of being buried in the bilayer with no exposure outside the bilayer. When used to describe a protein, indicates …	Any process that activates or increases the frequency, rate or extent of an I-kappaB kinase/NF-kappaB induced cascade [goid 43123] [pmid 12761501] [evidence IMP]	Mediates the transfer of a signal from the outside to the inside of a cell by means other than the introduction of the signal molecule itself into the cell [goid 4871] [pmid 12761501] [evidence IMP]	SH120; GPR89	8.27438	0.621667	3.9866	0.000517337	0.0357227	-0.346042
LOC728650	2340202	Homo sapiens	ILMN_352892	LOC728650		169204547	XR_042473.1	LOC728650	ILMN_3234615	2340202	I	198	TATAAGTGTGTCCGGAATTGGTGGGTTCTTGGTCTCACTGACTTCAAGAA				PREDICTED: Homo sapiens misc_RNA (LOC728650), miscRNA.					8.54285	0.621848	4.64967	9.36182e-05	0.00928924	1.29856
RRS1	4120437	Homo sapiens	ILMN_176178	RRS1		46094056	NM_015169.3	RRS1	ILMN_1767658	4120437	S	1292	CCTGGCCGCTGCCTTCATTGAGTTTAAAGGGACAGGATTGCCCTTCCGTC	8	+	67342554-67342603	Homo sapiens RRS1 ribosome biogenesis regulator homolog (S. cerevisiae) (RRS1), mRNA.	A membrane-bounded organelle of eukaryotic cells in which chromosomes are housed and replicated. In most cells, the nucleus contains all of the cell's chromosomes except the organellar chromosomes, and is the site of RNA synthesis and processing. In some species, or in specialized cell types, RNA metabolism or DNA replication may be absent [goid 5634] [evidence IEA]	The process of the formation of the constituents of the ribosome subunits, their assembly, and their transport to the sites of protein synthesis [goid 42254] [evidence IEA]		KIAA0112	10.649	0.623028	4.9969	3.8171e-05	0.00440888	2.166
MYEOV	6100360	Homo sapiens	ILMN_4623	MYEOV		42794611	NM_138768.2	MYEOV	ILMN_2198413	6100360	S	1936	TGCTGGGTGTGTTGCATGGCCCTCCCAACCAATTCAGTATTTTTCTCCCC	11	+	68820979-68821028	Homo sapiens myeloma overexpressed (in a subset of t(11;14) positive multiple myelomas) (MYEOV), mRNA.				OCIM	6.56612	0.623418	4.83435	5.8077e-05	0.00630583	1.75994
CDC25A	2480341	Homo sapiens	ILMN_174259	CDC25A		42490757	NM_001789.2	CDC25A	ILMN_1711005	2480341	A	3330	GGTGCCAGCCTCCTTACCATCACGGCTTCACTGAGGTGTAGGTGGGTTTT	3	-	48199787-48199836	Homo sapiens cell division cycle 25 homolog A (S. pombe) (CDC25A), transcript variant 1, mRNA.	The part of a cell or its extracellular environment in which a gene product is located. A gene product may be located in one or more parts of a cell and its location may be as specific as a particular macromolecular complex, that is, a stable, persistent association of macromolecules that function together [goid 5575] [evidence ND ]; The living contents of a cell; the matter contained within (but…	Any process that modulates the frequency, rate or extent of CDK activity [goid 79] [pmid 11139144] [evidence TAS]; The process whereby new strands of DNA are synthesized. The template for replication can either be an existing DNA molecule or RNA [goid 6260] [pmid 12791985] [evidence EXP]; The process of removing one or more phosphoric residues from a protein [goid 6470] [evidence IEA]; The progre…	Catalysis of the reaction: protein tyrosine phosphate + H2O = protein tyrosine + phosphate [goid 4725] [evidence IEA]; Interacting selectively with any protein or protein complex (a complex of two or more proteins that may include other nonprotein molecules) [goid 5515] [pmid 17292828] [evidence IPI]; Catalysis of the hydrolysis of various bonds, e.g. C-O, C-N, C-C, phosphoric anhydride bonds, et…	CDC25A2	7.69281	0.62342	4.73063	7.59338e-05	0.00779782	1.50079
CHAC2	2850082	Homo sapiens	ILMN_1763	CHAC2		56790286	NM_001008708.1	CHAC2	ILMN_2148150	2850082	S	460	CCTGCACCTCTGGAAGACATTGCTGAACAAATTTTTAATGCAGCTGGTCC	2	+	53854976-53855025	Homo sapiens ChaC, cation transport regulator homolog 2 (E. coli) (CHAC2), mRNA.	The part of a cell or its extracellular environment in which a gene product is located. A gene product may be located in one or more parts of a cell and its location may be as specific as a particular macromolecular complex, that is, a stable, persistent association of macromolecules that function together [goid 5575] [evidence ND ]	Any process specifically pertinent to the functioning of integrated living units: cells, tissues, organs, and organisms. A process is a collection of molecular events with a defined beginning and end [goid 8150] [evidence ND ]	Elemental activities, such as catalysis or binding, describing the actions of a gene product at the molecular level. A given gene product may exhibit one or more molecular functions [goid 3674] [evidence ND ]		6.59731	0.6239	4.96245	4.17184e-05	0.00478252	2.07999
NBPF22P	4760719	Homo sapiens	ILMN_340058	NBPF22P		157057143	NR_003719.1	NBPF22P	ILMN_3241634	4760719	S	2157	GCAGGCAGAGAAGGCCCAGTGTGTCCATCCCCAATGCGGTGATACTAGGA	5	+	85592886-85592935	Homo sapiens neuroblastoma breakpoint family, member 22 (pseudogene) (NBPF22P), non-coding RNA.				MGC48637	7.05473	0.625842	4.49498	0.00013966	0.0128582	0.912594
GPR89B	4570600	Homo sapiens	ILMN_10695	GPR89B		148230342	NM_016334.3	GPR89B	ILMN_1804539	4570600	S	264	ACAGGTGATCTTCTCCGTGACGTTTGCATTTTCTTGCACCATGTTTGAGC	1	+	145877469-145877518	Homo sapiens G protein-coupled receptor 89B (GPR89B), mRNA.				SH120; GPR89	8.748	0.627414	4.59901	0.000106723	0.010393	1.17208
CISH	4920064	Homo sapiens	ILMN_10462	CISH		21614506	NM_145071.1	CISH	ILMN_1738207	4920064	S	1679	CAGAGCCTGTGTCTCACCCCCTCACAGGACAGAGCTGTATCTGCATAGAG	3	-	50619212-50619261	Homo sapiens cytokine inducible SH2-containing protein (CISH), mRNA.	The part of a cell or its extracellular environment in which a gene product is located. A gene product may be located in one or more parts of a cell and its location may be as specific as a particular macromolecular complex, that is, a stable, persistent association of macromolecules that function together [goid 5575] [evidence ND ]; The membrane surrounding a cell that separates the cell from it…	Any process that modulates the frequency, rate or extent of cell growth [goid 1558] [pmid 9465889] [evidence NAS]; The chemical reactions and pathways resulting in the breakdown of a protein or peptide by hydrolysis of its peptide bonds, initiated by the covalent attachment of a ubiquitin moiety, or multiple ubiquitin moieties, to the protein [goid 6511] [evidence IEA]; The initiation of the acti…	Elemental activities, such as catalysis or binding, describing the actions of a gene product at the molecular level. A given gene product may exhibit one or more molecular functions [goid 3674] [evidence ND ]; Interacting selectively with any protein or protein complex (a complex of two or more proteins that may include other nonprotein molecules) [goid 5515] [evidence IEA]	SOCS; CIS-1; G18; CIS	7.23893	0.62941	4.44309	0.000159702	0.0143674	0.783326
LOC493869	5720438	Homo sapiens	ILMN_7364	LOC493869		56605999	NM_001008397.1	LOC493869	ILMN_1767665	5720438	S	1064	TGCCAACACACTAGACCACTCTTTGGATTCAAGAGCACTGTGTATGACTG	5	+	54496203-54496252	Homo sapiens similar to RIKEN cDNA 2310016C16 (LOC493869), mRNA.				UNQ847	7.56351	0.629414	4.74587	7.30006e-05	0.00759448	1.53886
PFKFB3	4120053	Homo sapiens	ILMN_163833	PFKFB3		42476167	NM_004566.2	PFKFB3	ILMN_2186061	4120053	S	4090	TGGGTGAGTTTCCCCCCTCCTTATTCTGTCCTGAGACCACGGGCAAAGCT	10	+	6317109-6317158	Homo sapiens 6-phosphofructo-2-kinase/fructose-2,6-biphosphatase 3 (PFKFB3), mRNA.	The part of a cell or its extracellular environment in which a gene product is located. A gene product may be located in one or more parts of a cell and its location may be as specific as a particular macromolecular complex, that is, a stable, persistent association of macromolecules that function together [goid 5575] [evidence ND ]; That part of the cytoplasm that does not contain membranous or …	The chemical reactions and pathways involving fructose 2,6-bisphosphate. The D enantiomer is an important regulator of the glycolytic and gluconeogenic pathways. It inhibits fructose 1,6-bisphosphatase and activates phosphofructokinase [goid 6003] [evidence IEA]; The chemical reactions and pathways, including anabolism and catabolism, by which living organisms transform chemical substances. Metab…	Catalysis of a biochemical reaction at physiological temperatures. In biologically catalyzed reactions, the reactants are known as substrates, and the catalysts are naturally occurring macromolecular substances known as enzymes. Enzymes possess specific binding sites for substrates, and are usually composed wholly or largely of protein, but RNA that has catalytic activity (ribozyme) is often also…	PFK2; IPFK2	9.51097	0.629938	4.92553	4.58905e-05	0.0051853	1.98775
PTP4A1	6180414	Homo sapiens	ILMN_165831	PTP4A1		62865860	NM_003463.3	PTP4A1	ILMN_1760575	6180414	S	4112	CTTGGGTTTGGATACCCTTAGTGGGATGATGTAAATAGAGGCTAGCTACC	6	+	64292519-64292568	Homo sapiens protein tyrosine phosphatase type IVA, member 1 (PTP4A1), mRNA.	All of the contents of a cell excluding the plasma membrane and nucleus, but including other subcellular structures [goid 5737] [evidence IEA]; Small irregularly shaped intracellular vesicles to which endocytosed molecules are initially delivered [goid 5769] [evidence IEA]; The irregular network of unit membranes, visible only by electron microscopy, that occurs in the cytoplasm of many eukaryoti…	The process of removing one or more phosphoric residues from a protein [goid 6470] [evidence IEA]; The progression of biochemical and morphological phases and events that occur in a cell during successive cell replication or nuclear replication events. Canonically, the cell cycle comprises the replication and segregation of genetic material followed by the division of the cell, but in endocycles …	Catalysis of the reaction: protein tyrosine phosphate + H2O = protein tyrosine + phosphate [goid 4725] [pmid 10569806] [evidence NAS]; Catalysis of the hydrolysis of various bonds, e.g. C-O, C-N, C-C, phosphoric anhydride bonds, etc. Hydrolase is the systematic name for any enzyme of EC class 3 [goid 16787] [evidence IEA]; Catalysis of the hydrolysis of phosphoric monoesters, releasing inorganic …	PTP(CAAX1); PTPCAAX1; DKFZp779M0721; HH72; PRL1; PRL-1	8.87082	0.631536	4.98516	3.93445e-05	0.00453239	2.13669
C7ORF40	6280725	Homo sapiens	ILMN_338067	C7ORF40		154937378	NR_003697.1	C7orf40	ILMN_3248773	6280725	S	498	CCTGTGCAGGGATGAGGCCTGCCTGTGTTAATACACCTAGTGAGGAGTGG	7	-	45022882-45022921:45023421-45023430	Homo sapiens chromosome 7 open reading frame 40 (C7orf40), non-coding RNA.				FLJ38860	9.16188	0.634868	5.10626	2.87942e-05	0.00353242	2.43894
CCNC	1770397	Homo sapiens	ILMN_11667	CCNC		61676090	NM_005190.3	CCNC	ILMN_1798705	1770397	I	182	GAGCTGATTTGATCGAGGAGCGCGGTTACCGGACGGGCTGGGTCTATGGT	6	-	100123180-100123229	Homo sapiens cyclin C (CCNC), transcript variant 1, mRNA.	A membrane-bounded organelle of eukaryotic cells in which chromosomes are housed and replicated. In most cells, the nucleus contains all of the cell's chromosomes except the organellar chromosomes, and is the site of RNA synthesis and processing. In some species, or in specialized cell types, RNA metabolism or DNA replication may be absent [goid 5634] [evidence IEA]	The synthesis of either RNA on a template of DNA or DNA on a template of RNA [goid 6350] [evidence IEA]; Any process that modulates the frequency, rate or extent of DNA-dependent transcription [goid 6355] [evidence IEA]	Interacting selectively with any protein or protein complex (a complex of two or more proteins that may include other nonprotein molecules) [goid 5515] [pmid 7568034] [evidence IPI]	CycC	8.15298	0.637998	4.59907	0.000106706	0.010393	1.17224
ZNF703	6380379	Homo sapiens	ILMN_173634	ZNF703		113420319	XM_001129663.1	ZNF703	ILMN_1714952	6380379	A	2125	ATAATGTTAGCTTACAAGCTGGGAATATAAGTGCATTAACGGCCCACATG				PREDICTED: Homo sapiens zinc finger protein 703 (ZNF703), mRNA.	The living contents of a cell; the matter contained within (but not including) the plasma membrane, usually taken to exclude large vacuoles and masses of secretory or ingested material. In eukaryotes it includes the nucleus and cytoplasm [goid 5622] [evidence IEA]; A membrane-bounded organelle of eukaryotic cells in which chromosomes are housed and replicated. In most cells, the nucleus contains …	The synthesis of either RNA on a template of DNA or DNA on a template of RNA [goid 6350] [evidence IEA]; Any process that modulates the frequency, rate or extent of DNA-dependent transcription [goid 6355] [evidence IEA]	Interacting selectively with zinc (Zn) ions [goid 8270] [evidence IEA]; Interacting selectively with any metal ion [goid 46872] [evidence IEA]		7.36216	0.64273	4.4644	0.000151143	0.0137456	0.836418
PSMC4	150544	Homo sapiens	ILMN_4085	PSMC4		24430156	NM_006503.2	PSMC4	ILMN_2395389	150544	A	16	CACAGAGGCCGGCTTGGTCACTATGGAGGAGATAGGCATCTTGGTGGAGA	19	+	40477088-40477109:40477110-40477137	Homo sapiens proteasome (prosome, macropain) 26S subunit, ATPase, 4 (PSMC4), transcript variant 1, mRNA.	A large multisubunit complex which catalyzes protein degradation. This complex consists of the barrel shaped proteasome core complex and one or two associated proteins or complexes that act in regulating entry into or exit from the core [goid 502] [pmid 8603043] [evidence TAS]; A membrane-bounded organelle of eukaryotic cells in which chromosomes are housed and replicated. In most cells, the nucl…	The process whose specific outcome is the progression of the blastocyst over time, from its formation to the mature structure. The mammalian blastocyst is a hollow ball of cells containing two cell types, the inner cell mass and the trophectoderm [goid 1824] [evidence IEA]; The hydrolysis of a peptide bond or bonds within a protein [goid 6508] [pmid 8603043] [evidence TAS]; The chemical reactions…	Interacting selectively with a nucleotide, any compound consisting of a nucleoside that is esterified with (ortho)phosphate or an oligophosphate at any hydroxyl group on the ribose or deoxyribose moiety [goid 166] [evidence IEA]; Interacting selectively with any protein or protein complex (a complex of two or more proteins that may include other nonprotein molecules) [goid 5515] [pmid 17353931] […	MIP224; MGC23214; TBP7; MGC13687; S6; MGC8570	9.46611	0.642789	4.17948	0.00031525	0.0248159	0.129006
NIP7	6280482	Homo sapiens	ILMN_28300	NIP7		59710091	NM_016101.3	NIP7	ILMN_1704305	6280482	S	1959	CAGAGGCCACGACATAAAAATTCAGTCCCTTTGTCCTTCCCCGTGCCTCC	16	+	67934285-67934334	Homo sapiens nuclear import 7 homolog (S. cerevisiae) (NIP7), mRNA.	A membrane-bounded organelle of eukaryotic cells in which chromosomes are housed and replicated. In most cells, the nucleus contains all of the cell's chromosomes except the organellar chromosomes, and is the site of RNA synthesis and processing. In some species, or in specialized cell types, RNA metabolism or DNA replication may be absent [goid 5634] [evidence IEA]	The aggregation, arrangement and bonding together of the mature ribosome and of its subunits [goid 42255] [evidence IEA]	Interacting selectively with an RNA molecule or a portion thereof [goid 3723] [evidence IEA]; Interacting selectively with any protein or protein complex (a complex of two or more proteins that may include other nonprotein molecules) [goid 5515] [pmid 17643419] [evidence IPI]; Interacting selectively with any protein or protein complex (a complex of two or more proteins that may include other non…	HSPC031; FLJ10296; CGI-37; KD93	10.6953	0.643095	5.07653	3.1086e-05	0.00377436	2.36478
SYNPO2L	1850082	Homo sapiens	ILMN_12096	SYNPO2L		50301231	NM_024875.2	SYNPO2L	ILMN_1690253	1850082	S	3336	GACTGAAGGGCCAGGACAGTTTGCATGGGCTGAGTTATACCAGCTAGACC	10	-	75075380-75075429	Homo sapiens synaptopodin 2-like (SYNPO2L), mRNA.	All of the contents of a cell excluding the plasma membrane and nucleus, but including other subcellular structures [goid 5737] [evidence IEA]; Any of the various filamentous elements that form the internal framework of cells, and typically remain after treatment of the cells with mild detergent to remove membrane constituents and soluble components of the cytoplasm. The term embraces intermediat…		Interacting selectively with monomeric or multimeric forms of actin, including actin filaments [goid 3779] [evidence IEA]; Interacting selectively with any protein or protein complex (a complex of two or more proteins that may include other nonprotein molecules) [goid 5515] [evidence IEA]; Interacting selectively with any protein or protein complex (a complex of two or more proteins that may incl…	FLJ12921	6.2337	0.643095	4.59259	0.000108509	0.0104806	1.15606
NXNL2	2690309	Homo sapiens	ILMN_22336	NXNL2		21699083	NM_145283.1	NXNL2	ILMN_1797660	2690309	S	838	CCGTGTCCTGCATTCTGCGAGTCTGTGCTCATTAACAATGTGCTGTGACC	9	+	90379905-90379954	Homo sapiens nucleoredoxin-like 2 (NXNL2), mRNA.				C9orf121	7.23963	0.643384	4.87087	5.28474e-05	0.00583185	1.8512
SFXN1	4730411	Homo sapiens	ILMN_16398	SFXN1		40255158	NM_022754.4	SFXN1	ILMN_2205935	4730411	S	2135	CTGTAGATGTTTAACGTCATAGACAGTTGGCCCTCTGTATCCGTGAGCTC	5	+	174887440-174887489	Homo sapiens sideroflexin 1 (SFXN1), mRNA.	A semiautonomous, self replicating organelle that occurs in varying numbers, shapes, and sizes in the cytoplasm of virtually all eukaryotic cells. It is notably the site of tissue respiration [goid 5739] [evidence IEA]; The inner, i.e. lumen-facing, lipid bilayer of the mitochondrial envelope. It is highly folded to form cristae [goid 5743] [evidence IEA]; Double layer of lipid molecules that enc…	The directed movement of cations, atoms or small molecules with a net positive charge, into, out of, within or between cells [goid 6812] [evidence IEA]; The directed movement of iron (Fe) ions into, out of, within or between cells [goid 6826] [evidence IEA]; The process by which a myeloid precursor cell acquires specializes features of an erythrocyte [goid 30218] [evidence IEA]	Interacting selectively with iron (Fe) ions [goid 5506] [evidence IEA]; Interacting selectively with any protein or protein complex (a complex of two or more proteins that may include other nonprotein molecules) [goid 5515] [pmid 17353931] [evidence IPI]; Catalysis of the transfer of cation from one side of the membrane to the other [goid 8324] [evidence IEA]	FLJ12876	9.35285	0.648709	5.04982	3.33014e-05	0.0039519	2.29812
AMMECR1	2340601	Homo sapiens	ILMN_17554	AMMECR1		70995167	NM_015365.2	AMMECR1	ILMN_1779374	2340601	A	5145	CCGTAAGACATCACAGATTACCTGAAACCCCTTCCAGTATAACTAGGCCC	X	-	109438190-109438239	Homo sapiens Alport syndrome, mental retardation, midface hypoplasia and elliptocytosis chromosomal region gene 1 (AMMECR1), transcript variant 1, mRNA.	The part of a cell or its extracellular environment in which a gene product is located. A gene product may be located in one or more parts of a cell and its location may be as specific as a particular macromolecular complex, that is, a stable, persistent association of macromolecules that function together [goid 5575] [evidence ND ]	Any process specifically pertinent to the functioning of integrated living units: cells, tissues, organs, and organisms. A process is a collection of molecular events with a defined beginning and end [goid 8150] [evidence ND ]	Elemental activities, such as catalysis or binding, describing the actions of a gene product at the molecular level. A given gene product may exhibit one or more molecular functions [goid 3674] [evidence ND ]	AMMERC1	9.24159	0.64975	5.03297	3.47804e-05	0.00410678	2.25605
SULT2B1	1940452	Homo sapiens	ILMN_16246	SULT2B1		31563385	NM_177973.1	SULT2B1	ILMN_1763520	1940452	I	99	GCCCCAGATCCCGGGCTTGTGGGACACCTATGAAGATGACATCTCGGAAA	19	+	49055527-49055576	Homo sapiens sulfotransferase family, cytosolic, 2B, member 1 (SULT2B1), transcript variant 2, mRNA.	All of the contents of a cell excluding the plasma membrane and nucleus, but including other subcellular structures [goid 5737] [pmid 9799594] [evidence TAS]; That part of the cytoplasm that does not contain membranous or particulate subcellular components [goid 5829] [pmid 11416019] [evidence EXP]	The chemical reactions and pathways involving lipids, compounds soluble in an organic solvent but not, or sparingly, in an aqueous solvent. Includes fatty acids; neutral fats, other fatty-acid esters, and soaps; long-chain (fatty) alcohols and waxes; sphingoids and other long-chain bases; glycolipids, phospholipids and sphingolipids; and carotenes, polyprenols, sterols, terpenes and other isopren…	Catalysis of the reaction: 3'-phosphoadenosine 5'-phosphosulfate + an alcohol = adenosine 3',5'-bisphosphate + an alkyl sulfate [goid 4027] [evidence IEA]; Catalysis of the transfer of a group, e.g. a methyl group, glycosyl group, acyl group, phosphorus-containing, or other groups, from one compound (generally regarded as the donor) to another compound (generally regarded as the acceptor). Transf…	HSST2	7.38452	0.651795	4.91496	4.71601e-05	0.00530338	1.96135
NOP16	4780561	Homo sapiens	ILMN_15694	NOP16		158518424	NM_016391.4	NOP16	ILMN_3247723	4780561	S	258	GCTTGTACGGAAGCCCTATGTGCTGAATGACCTGGAGGCAGAAGCCAGCC	5	-	175812307-175812328:175813841-175813868	Homo sapiens NOP16 nucleolar protein homolog (yeast) (NOP16), mRNA.				HSPC185	10.7717	0.652263	4.88009	5.16034e-05	0.00573478	1.87424
LOC643300	4850059	Homo sapiens	ILMN_180874	LOC643300		113416427	XR_016534.1	LOC643300	ILMN_1757278	4850059	A	163	AAATTTGGTGCAGATGCCCGAGCCTTAATGCTTCAAGGTGTAGGTAGACC	5	+	21918543-21918592	PREDICTED: Homo sapiens similar to 60 kDa heat shock protein, mitochondrial precursor (Hsp60) (60 kDa chaperonin) (CPN60) (Heat shock protein 60) (HSP-60) (Mitochondrial matrix protein P1) (P60 lymphocyte protein) (HuCHA60) (LOC643300), mRNA.					7.54449	0.652724	4.02392	0.000470149	0.0335432	-0.25443
TUBA3C	160348	Homo sapiens	ILMN_177408	TUBA3C		17921992	NM_006001.1	TUBA3C	ILMN_1679482	160348	A	1081	AGATTGGTGCCCAACTGGATTTAAGGTGGGCATTAACTACCAGCCCCCCA	13	-	19748274-19748299:19751067-19751090	Homo sapiens tubulin, alpha 3c (TUBA3C), mRNA.	Any of the long, generally straight, hollow tubes of internal diameter 12-15 nm and external diameter 24 nm found in a wide variety of eukaryotic cells; each consists (usually) of 13 protofilaments of polymeric tubulin, staggered in such a manner that the tubulin monomers are arranged in a helical pattern on the microtubular surface, and with the alpha/beta axes of the tubulin subunits parallel t…	Movement of organelles, other microtubules and other particles along microtubules, mediated by motor proteins [goid 7018] [evidence IEA]; The process of creating protein polymers, compounds composed of a large number of component monomers; polymeric proteins may be made up of different or identical monomers. Polymerization occurs by the addition of extra monomers to an existing poly- or oligomeri…	Interacting selectively with a nucleotide, any compound consisting of a nucleoside that is esterified with (ortho)phosphate or an oligophosphate at any hydroxyl group on the ribose or deoxyribose moiety [goid 166] [evidence IEA]; Catalysis of the reaction: GTP + H2O = GDP + phosphate [goid 3924] [evidence IEA]; The action of a molecule that contributes to the structural integrity of a complex or …	TUBA2; bA408E5.3	6.389	0.652902	4.8381	5.75167e-05	0.00627384	1.76932
PSMC3IP	5960504	Homo sapiens	ILMN_755	PSMC3IP		7706576	NM_016556.1	PSMC3IP	ILMN_2396948	5960504	A	303	AAGTCCTAGATGGCAAAATCGTGGCCCTCACTGCTAAGGTGCAGAGCTTG	17	-	37979670-37979719	Homo sapiens PSMC3 interacting protein (PSMC3IP), transcript variant 2, mRNA.	The part of a cell or its extracellular environment in which a gene product is located. A gene product may be located in one or more parts of a cell and its location may be as specific as a particular macromolecular complex, that is, a stable, persistent association of macromolecules that function together [goid 5575] [evidence ND ]; A membrane-bounded organelle of eukaryotic cells in which chrom…	Any process by which a new genotype is formed by reassortment of genes resulting in gene combinations different from those that were present in the parents. In eukaryotes genetic recombination can occur by chromosome assortment, intrachromosomal recombination, or nonreciprocal interchromosomal recombination. Intrachromosomal recombination occurs by crossing over. In bacteria it may occur by genet…	Elemental activities, such as catalysis or binding, describing the actions of a gene product at the molecular level. A given gene product may exhibit one or more molecular functions [goid 3674] [pmid 7490091] [evidence ND ]; Interacting selectively with DNA (deoxyribonucleic acid) [goid 3677] [evidence IEA]; Interacting selectively with any protein or protein complex (a complex of two or more pro…	HOP2; TBPIP; GT198	7.49253	0.653365	4.97868	4.00081e-05	0.00459763	2.1205
SERPINE2	5080192	Homo sapiens	ILMN_1946	SERPINE2		34147323	NM_006216.2	SERPINE2	ILMN_1655595	5080192	S	1990	GTCTTGCTAGACAAGGTTGCTGTTGTGCAGTGTGCCTGTCACTACTGGTC	2	-	224548185-224548234	Homo sapiens serpin peptidase inhibitor, clade E (nexin, plasminogen activator inhibitor type 1), member 2 (SERPINE2), mRNA.	The space external to the outermost structure of a cell. For cells without external protective or external encapsulating structures this refers to space outside of the plasma membrane. This term covers the host cell environment outside an intracellular parasite [goid 5576] [pmid 3997857] [evidence NAS]; The space external to the outermost structure of a cell. For cells without external protective…	The biological process whose specific outcome is the progression of a multicellular organism over time from an initial condition (e.g. a zygote or a young adult) to a later condition (e.g. a multicellular animal or an aged adult) [goid 7275] [evidence IEA]; The process whose specific outcome is the progression of nervous tissue over time, from its formation to its mature state [goid 7399] [eviden…	Stops, prevents or reduces the activity of serine-type endopeptidases, enzymes that catalyze the hydrolysis of nonterminal peptide bonds in a polypeptide chain; a serine residue (and a histidine residue) are at the active center of the enzyme [goid 4867] [pmid 3997857] [evidence NAS]; Stops, prevents or reduces the activity of serine-type endopeptidases, enzymes that catalyze the hydrolysis of no…	PI7; GDN; PNI; PN1	7.81052	0.654318	5.17962	2.38399e-05	0.00299127	2.62183
SLC25A42	620692	Homo sapiens	ILMN_5992	SLC25A42		60460886	NM_178526.1	SLC25A42	ILMN_2222880	620692	S	2976	TCTGCGGTCACTCGCCTCCCTGCTGGTCACTGGTCTTGGTCTGGAGTTAT	19	+	19084553-19084602	Homo sapiens solute carrier family 25, member 42 (SLC25A42), mRNA.	A semiautonomous, self replicating organelle that occurs in varying numbers, shapes, and sizes in the cytoplasm of virtually all eukaryotic cells. It is notably the site of tissue respiration [goid 5739] [evidence IEA]; The inner, i.e. lumen-facing, lipid bilayer of the mitochondrial envelope. It is highly folded to form cristae [goid 5743] [evidence IEA]; Double layer of lipid molecules that enc…	The directed movement of substances (such as macromolecules, small molecules, ions) into, out of, within or between cells, or within a multicellular organism [goid 6810] [evidence IEA]	The selective, often stoichiometric, interaction of a molecule with one or more specific sites on another molecule [goid 5488] [evidence IEA]	MGC26694	8.38905	0.654706	4.87212	5.26776e-05	0.00582674	1.85431
HS.403972	5260328	Homo sapiens	ILMN_89707	HS.403972	Hs.403972	51593380	BC080552		ILMN_1864166	5260328	S	1303	AGCACCTGTCCTTGGGGACCGATCTGCCGTGTGACCAGGGGAAGAAAGTT	1	-	41745269-41745318	Homo sapiens cDNA clone IMAGE:6254031					7.987	0.654724	4.96062	4.19167e-05	0.00479363	2.0754
LOC727941	3060500	Homo sapiens	ILMN_341819	LOC727941		169160900	XR_037440.1	LOC727941	ILMN_3283936	3060500	M	842	GGGGTTTCACCTCAAACATCATAAAGGTGCTTCCTGCAGTAGGCGTTGGC				PREDICTED: Homo sapiens similar to mitochondrial Ca2+-dependent solute carrier (LOC727941), miscRNA.					7.70228	0.655254	5.00875	3.70218e-05	0.00431748	2.19559
MAX	4260497	Homo sapiens	ILMN_28514	MAX		21704262	NM_145112.1	MAX	ILMN_1704236	4260497	A	140	GCTGCAGTGGCCGCTCCCTGGGCCGTAGGAAATGAGCGATAACGATGACA	14	-	65569038-65569057:65569058-65569087	Homo sapiens MYC associated factor X (MAX), transcript variant 2, mRNA.	A membrane-bounded organelle of eukaryotic cells in which chromosomes are housed and replicated. In most cells, the nucleus contains all of the cell's chromosomes except the organellar chromosomes, and is the site of RNA synthesis and processing. In some species, or in specialized cell types, RNA metabolism or DNA replication may be absent [goid 5634] [evidence IEA]; A membrane-bounded organelle …	Any process that modulates the frequency, rate or extent of the synthesis of either RNA on a template of DNA or DNA on a template of RNA [goid 45449] [evidence IEA]; Any process that modulates the frequency, rate or extent of DNA-dependent transcription [goid 6355] [evidence IEA]; Any process that modulates the frequency, rate or extent of DNA-dependent transcription [goid 6355] [evidence IEA]; T…	Plays a role in regulating transcription; may bind a promoter or enhancer DNA sequence or interact with a DNA-binding transcription factor [goid 30528] [evidence IEA]; The function of binding to a specific DNA sequence in order to modulate transcription. The transcription factor may or may not also interact selectively with a protein or macromolecular complex [goid 3700] [evidence IEA]; The funct…	MGC34679; MGC36767; MGC11225; MGC10775; orf1; MGC18164	7.29502	0.656679	4.66785	8.93187e-05	0.00896734	1.34396
VASN	2900274	Homo sapiens	ILMN_31069	VASN		88702792	NM_138440.2	VASN	ILMN_1667295	2900274	S	2565	GGTAGGCGGCTGTGTGACTCTAGTCTTGGCCCCAGGAAGCGAAGGAACAA	16	+	4373289-4373338	Homo sapiens vasorin (VASN), mRNA.	The space external to the outermost structure of a cell. For cells without external protective or external encapsulating structures this refers to space outside of the plasma membrane. This term covers the host cell environment outside an intracellular parasite [goid 5576] [evidence IEA]; Double layer of lipid molecules that encloses all cells, and, in eukaryotes, many organelles; may be a single…		Interacting selectively with any protein or protein complex (a complex of two or more proteins that may include other nonprotein molecules) [goid 5515] [evidence IEA]	SLITL2	9.35196	0.657236	5.20647	2.22501e-05	0.00281741	2.6887
AXIN1	3460754	Homo sapiens	ILMN_6274	AXIN1		31083143	NM_181050.1	AXIN1	ILMN_1766185	3460754	A	3103	CAGCTTGTCTCTTGCCTGCCACTGTGTGAATCGGCGACGGAGCACTGCAC	16	-	337723-337772	Homo sapiens axin 1 (AXIN1), transcript variant 2, mRNA.	The living contents of a cell; the matter contained within (but not including) the plasma membrane, usually taken to exclude large vacuoles and masses of secretory or ingested material. In eukaryotes it includes the nucleus and cytoplasm [goid 5622] [evidence IEA]; A membrane-bounded organelle of eukaryotic cells in which chromosomes are housed and replicated. In most cells, the nucleus contains …	A form of programmed cell death induced by external or internal signals that trigger the activity of proteolytic caspases, whose actions dismantle the cell and result in cell death. Apoptosis begins internally with condensation and subsequent fragmentation of the cell nucleus (blebbing) while the plasma membrane remains intact. Other characteristics of apoptosis include DNA fragmentation and the …	Mediates the transfer of a signal from the outside to the inside of a cell by means other than the introduction of the signal molecule itself into the cell [goid 4871] [pmid 9230313] [evidence NAS]; Interacting selectively with any protein or protein complex (a complex of two or more proteins that may include other nonprotein molecules) [goid 5515] [pmid 9601641] [evidence IPI]; Interacting selec…	AXIN; MGC52315	9.88897	0.657444	5.20285	2.24577e-05	0.00283609	2.6797
CYP24A1	6400131	Homo sapiens	ILMN_163752	CYP24A1		55770849	NM_000782.3	CYP24A1	ILMN_1685663	6400131	S	2732	GATTTAGGATCTGTGGTGCAGGGCAATGTTTCAAAGTTTAGTCACAGCTT	20	-	52203887-52203936	Homo sapiens cytochrome P450, family 24, subfamily A, polypeptide 1 (CYP24A1), nuclear gene encoding mitochondrial protein, mRNA.	A semiautonomous, self replicating organelle that occurs in varying numbers, shapes, and sizes in the cytoplasm of virtually all eukaryotic cells. It is notably the site of tissue respiration [goid 5739] [evidence IEA]; The part of a cell or its extracellular environment in which a gene product is located. A gene product may be located in one or more parts of a cell and its location may be as spe…	The process of removal or addition of one or more electrons with or without the concomitant removal or addition of a proton or protons [goid 55114] [evidence IEA]; The chemical reactions and pathways involving vitamin D, a fat soluble vitamin that contributes to the maintenance of normal levels of calcium and phosphorus in the human bloodstream. Vitamin D is also known as calciferol and five diff…	Catalysis of the incorporation of one atom from molecular oxygen into a compound and the reduction of the other atom of oxygen to water [goid 4497] [evidence IEA]; Interacting selectively with iron (Fe) ions [goid 5506] [evidence IEA]; Any molecular entity that serves as an electron acceptor and electron donor in an electron transport system [goid 9055] [evidence IEA]; Interacting selectively wit…	CYP24; P450-CC24; MGC126274; CP24; MGC126273	6.17276	0.65825	4.86346	5.38697e-05	0.00593081	1.83267
SMTNL2	5360242	Homo sapiens	ILMN_24119	SMTNL2		38348315	NM_198501.1	SMTNL2	ILMN_1740728	5360242	S	1539	CTGGGCCACTGCCAGGAAACAGAGAGACCGCTTAATCAGCAGCTTGACAA	17	+	4457983-4458032	Homo sapiens smoothelin-like 2 (SMTNL2), mRNA.				MGC131847; MGC138382; FLJ42461	7.11916	0.659981	5.16254	2.4911e-05	0.00309624	2.57926
PCDH19	7150397	Homo sapiens	ILMN_20959	PCDH19		58037112	NM_020766.1	PCDH19	ILMN_1805132	7150397	S	6078	GGCTTACGCCTTCGCTCCTCTAGTGAGGGGAATGAGCCTGATGACACTAT	X	-	99433663-99433712	Homo sapiens protocadherin 19 (PCDH19), mRNA.	The membrane surrounding a cell that separates the cell from its external environment. It consists of a phospholipid bilayer and associated proteins [goid 5886] [evidence IEA]; Penetrating at least one phospholipid bilayer of a membrane. May also refer to the state of being buried in the bilayer with no exposure outside the bilayer. When used to describe a protein, indicates that all or part of t…	The attachment of a cell, either to another cell or to an underlying substrate such as the extracellular matrix, via cell adhesion molecules [goid 7155] [evidence IEA]; The attachment of an adhesion molecule in one cell to an identical molecule in an adjacent cell [goid 7156] [evidence IEA]	Interacting selectively with calcium ions (Ca2+) [goid 5509] [evidence IEA]; Interacting selectively with any protein or protein complex (a complex of two or more proteins that may include other nonprotein molecules) [goid 5515] [evidence IEA]	DKFZp686P1843; KIAA1313	8.17954	0.66003	5.28875	1.80113e-05	0.00240308	2.8935
BCL2	4150201	Homo sapiens	ILMN_171007	BCL2		72198188	NM_000633.2	BCL2	ILMN_2246956	4150201	I	5969	CATGCACCTAAACCTTTTGGAAAATCTGCCGTGGGCCCTCCAGATAGCTC	18	-	60791052-60791101	Homo sapiens B-cell CLL/lymphoma 2 (BCL2), nuclear gene encoding mitochondrial protein, transcript variant alpha, mRNA.	A membrane-bounded organelle of eukaryotic cells in which chromosomes are housed and replicated. In most cells, the nucleus contains all of the cell's chromosomes except the organellar chromosomes, and is the site of RNA synthesis and processing. In some species, or in specialized cell types, RNA metabolism or DNA replication may be absent [goid 5634] [evidence IEA]; All of the contents of a cell…	The process by which cytochrome c is enabled to move from the mitochondrial intermembrane space into the cytosol, which is an early step in apoptosis and leads to caspase activation [goid 1836] [evidence IEA]; The process by which cytochrome c is enabled to move from the mitochondrial intermembrane space into the cytosol, which is an early step in apoptosis and leads to caspase activation [goid 1…	Interacting selectively with any protease or peptidase [goid 2020] [pmid 10620603] [evidence IDA]; Interacting selectively with any protein or protein complex (a complex of two or more proteins that may include other nonprotein molecules) [goid 5515] [evidence IEA]; Interacting selectively with an identical protein to form a homodimer [goid 42803] [pmid 9111042] [evidence IDA]; Interacting select…	Bcl-2	11.1713	0.660795	5.23339	2.07625e-05	0.00267932	2.75574
ISG20	6330132	Homo sapiens	ILMN_23731	ISG20		34147571	NM_002201.4	ISG20	ILMN_1659913	6330132	S	849	CAGCCCGTTCCGCAGGGACTAGAGGCTTTCGGCTTTTTGGGACAGCAACT	15	+	86999776-86999825	Homo sapiens interferon stimulated exonuclease gene 20kDa (ISG20), mRNA.	The living contents of a cell; the matter contained within (but not including) the plasma membrane, usually taken to exclude large vacuoles and masses of secretory or ingested material. In eukaryotes it includes the nucleus and cytoplasm [goid 5622] [evidence IEA]; A membrane-bounded organelle of eukaryotic cells in which chromosomes are housed and replicated. In most cells, the nucleus contains …	The hydrolysis of terminal 3',5'-phosphodiester bonds in one or two strands of deoxyribonucleotides [goid 738] [pmid 97382277] [evidence IDA]; The chemical reactions and pathways resulting in the breakdown of RNA, ribonucleic acid, one of the two main type of nucleic acid, consisting of a long, unbranched macromolecule formed from ribonucleotides joined in 3',5'-phosphodiester linkage [goid 6401]…	Catalysis of the sequential cleavage of mononucleotides from a free 3' terminus of an RNA molecule [goid 175] [pmid 11401564] [evidence IDA]; Interacting selectively with an RNA molecule or a portion thereof [goid 3723] [evidence IEA]; Catalysis of the hydrolysis of ester linkages within nucleic acids by removing nucleotide residues from the 3' or 5' end [goid 4527] [evidence IEA]; Catalysis of t…	CD25; HEM45	8.65648	0.661226	5.25237	1.97744e-05	0.00258716	2.80299
TCP1	2750424	Homo sapiens	ILMN_418	TCP1		57863256	NM_030752.2	TCP1	ILMN_1660661	2750424	I	304	GGCTGCAGCTTCGATTGCCAATATTGTAAAAAGTTCTCTTGGTCCAGTTG	6	-	160209121-160209170	Homo sapiens t-complex 1 (TCP1), transcript variant 1, mRNA.				TCP-1-alpha; CCT-alpha; CCT1; D6S230E; CCTa	8.66547	0.663458	4.59283	0.000108442	0.0104806	1.15666
MPPED2	430743	Homo sapiens	ILMN_9856	MPPED2		4502484	NM_001584.1	MPPED2	ILMN_2148193	430743	S	1845	CACATCAGAAGTCGGAAGGAACTGACACATTCTCTCAGAGCTCAAGGTCT	11	-	30388701-30388750	Homo sapiens metallophosphoesterase domain containing 2 (MPPED2), mRNA.		The process whose specific outcome is the progression of nervous tissue over time, from its formation to its mature state [goid 7399] [pmid 7527372] [evidence TAS]	Catalysis of the hydrolysis of various bonds, e.g. C-O, C-N, C-C, phosphoric anhydride bonds, etc. Hydrolase is the systematic name for any enzyme of EC class 3 [goid 16787] [evidence IEA]	C11orf8; dJ873F21.1; FAM1B; dJ1024C24.1; D11S302E; 239FB; Hs.46638	6.67772	0.664502	5.17903	2.38765e-05	0.00299127	2.62035
MSI2	7040369	Homo sapiens	ILMN_25750	MSI2		25121992	NM_170721.1	MSI2	ILMN_1804448	7040369	I	1680	GACGTACCACTCAGTTGGACCCTCAAGAGTCACTGCTTTGTCTGTGCTGG	17	+	53065080-53065129	Homo sapiens musashi homolog 2 (Drosophila) (MSI2), transcript variant 2, mRNA.	All of the contents of a cell excluding the plasma membrane and nucleus, but including other subcellular structures [goid 5737] [evidence IEA]; Several ribosomes bound to one mRNA [goid 5844] [evidence IEA]		Interacting selectively with a nucleotide, any compound consisting of a nucleoside that is esterified with (ortho)phosphate or an oligophosphate at any hydroxyl group on the ribose or deoxyribose moiety [goid 166] [evidence IEA]; Interacting selectively with an RNA molecule or a portion thereof [goid 3723] [evidence IEA]; Interacting selectively with a sequence of uracil residues in an RNA molecu…	FLJ36569; MSI2H; MGC3245	9.1611	0.666419	5.17149	2.43442e-05	0.0030418	2.60155
HS.547277	3780152	Homo sapiens	ILMN_109494	HS.547277	Hs.547277	1424310	W91949		ILMN_1872457	3780152	S	412	CAGGCCAAGTGGTGACCTGTGGCTATTTCAGCTCAGAATGTCAGCCTCTG	1	+	204894919-204894968	zh47e08.r1 Soares_fetal_liver_spleen_1NFLS_S1 Homo sapiens cDNA clone IMAGE:415238 5, mRNA sequence					7.1163	0.667124	5.06403	3.21036e-05	0.00385824	2.33359
BCL2	3180494	Homo sapiens	ILMN_171007	BCL2		72198188	NM_000633.2	BCL2	ILMN_1801119	3180494	I	5863	GAGCACAGAAGATGGGAACACTGGTGGAGGATGGAAAGGCTCGCTCAATC	18	-	60791158-60791207	Homo sapiens B-cell CLL/lymphoma 2 (BCL2), nuclear gene encoding mitochondrial protein, transcript variant alpha, mRNA.	A membrane-bounded organelle of eukaryotic cells in which chromosomes are housed and replicated. In most cells, the nucleus contains all of the cell's chromosomes except the organellar chromosomes, and is the site of RNA synthesis and processing. In some species, or in specialized cell types, RNA metabolism or DNA replication may be absent [goid 5634] [evidence IEA]; All of the contents of a cell…	The process by which cytochrome c is enabled to move from the mitochondrial intermembrane space into the cytosol, which is an early step in apoptosis and leads to caspase activation [goid 1836] [evidence IEA]; The process by which cytochrome c is enabled to move from the mitochondrial intermembrane space into the cytosol, which is an early step in apoptosis and leads to caspase activation [goid 1…	Interacting selectively with any protease or peptidase [goid 2020] [pmid 10620603] [evidence IDA]; Interacting selectively with any protein or protein complex (a complex of two or more proteins that may include other nonprotein molecules) [goid 5515] [evidence IEA]; Interacting selectively with an identical protein to form a homodimer [goid 42803] [pmid 9111042] [evidence IDA]; Interacting select…	Bcl-2	10.7375	0.667367	5.26683	1.90536e-05	0.00250137	2.83898
ARMCX6	4490215	Homo sapiens	ILMN_6931	ARMCX6		57546907	NM_019007.3	ARMCX6	ILMN_1716026	4490215	I	133	GGCCTGTAGGTTTCGGCACAAGTTTCAGCGAGAGAAGGAGAAAACTGCCT	X	-	100872509-100872558	Homo sapiens armadillo repeat containing, X-linked 6 (ARMCX6), transcript variant 1, mRNA.	Double layer of lipid molecules that encloses all cells, and, in eukaryotes, many organelles; may be a single or double lipid bilayer; also includes associated proteins [goid 16020] [evidence IEA]; Penetrating at least one phospholipid bilayer of a membrane. May also refer to the state of being buried in the bilayer with no exposure outside the bilayer. When used to describe a protein, indicates …			FLJ20811	9.49222	0.668021	4.82423	5.96151e-05	0.00642849	1.73467
HS.25892	3130358	Homo sapiens	ILMN_71996	HS.25892	Hs.25892	21755604	AK096179		ILMN_1898124	3130358	S	2919	CTTCTGGAAGGAGTCAGGAATTTCCAGTTCTGGGCCTGGGCTGTGGGTCT	7	-	44989292-44989341	Homo sapiens cDNA FLJ38860 fis, clone MESAN2011977					9.10532	0.668524	5.13184	2.69589e-05	0.00332453	2.50273
SLC47A1	2970209	Homo sapiens	ILMN_18578	SLC47A1		22907059	NM_018242.2	SLC47A1	ILMN_1670325	2970209	S	3172	AAAACCTCCAGCCTTCTCTGTGTTGTTCCGACATACCGAGGACCAACTGG	17	+	19422831-19422880	Homo sapiens solute carrier family 47, member 1 (SLC47A1), mRNA.	The membrane surrounding a cell that separates the cell from its external environment. It consists of a phospholipid bilayer and associated proteins [goid 5886] [evidence IEA]; Penetrating at least one phospholipid bilayer of a membrane. May also refer to the state of being buried in the bilayer with no exposure outside the bilayer. When used to describe a protein, indicates that all or part of t…	The directed movement of substances (such as macromolecules, small molecules, ions) into, out of, within or between cells, or within a multicellular organism [goid 6810] [evidence IEA]; The directed movement of drugs into, out of, within or between cells [goid 6855] [evidence IEA]	Enables the directed movement of a drug into, out of, within or between cells. A drug is any naturally occurring or synthetic substance, other than a nutrient, that, when administered or applied to an organism, affects the structure or functioning of the organism; in particular, any such substance used in the diagnosis, prevention, or treatment of disease [goid 15238] [evidence IEA]; Enables the …	FLJ10847; MATE1; MATE2; MGC64822	6.38939	0.66968	5.21291	2.18846e-05	0.00279359	2.70474
SIDT2	4890328	Homo sapiens	ILMN_166785	SIDT2		94721339	NM_001040455.1	SIDT2	ILMN_1791912	4890328	S	3809	GGGCTGGGAGATGAGGTGGGTCTGGATCTTTTCTCAGAGCGTCTCCATGC	11	+	116573261-116573310	Homo sapiens SID1 transmembrane family, member 2 (SIDT2), mRNA.	Double layer of lipid molecules that encloses all cells, and, in eukaryotes, many organelles; may be a single or double lipid bilayer; also includes associated proteins [goid 16020] [evidence IEA]; Penetrating at least one phospholipid bilayer of a membrane. May also refer to the state of being buried in the bilayer with no exposure outside the bilayer. When used to describe a protein, indicates …			DKFZp686L17253; CGI-40; FLJ90656	9.92951	0.67023	5.02434	3.55627e-05	0.00418868	2.23451
LOC652968	4860500	Homo sapiens	ILMN_15555	LOC652968		83415180	NM_001037666.1	LOC652968	ILMN_2098418	4860500	S	1103	CTGTTCTGCTGGGGACCCTCGTTCCGCTCTCTGTATGTAAGCTGCGTGCA	22	-	29011462-29011511	Homo sapiens hypothetical protein LOC652968 (LOC652968), mRNA.					8.44824	0.670583	5.26659	1.90657e-05	0.00250137	2.83836
CEBPB	20446	Homo sapiens	ILMN_4674	CEBPB		28872795	NM_005194.2	CEBPB	ILMN_1693014	20446	S	1601	GACTGACGCAACCCACGTGTAACTGTCAGCCGGGCCCTGAGTAATCGCTT	20	+	48242383-48242432	Homo sapiens CCAAT/enhancer binding protein (C/EBP), beta (CEBPB), mRNA.	A membrane-bounded organelle of eukaryotic cells in which chromosomes are housed and replicated. In most cells, the nucleus contains all of the cell's chromosomes except the organellar chromosomes, and is the site of RNA synthesis and processing. In some species, or in specialized cell types, RNA metabolism or DNA replication may be absent [goid 5634] [pmid 10821850] [evidence TAS]; All of the co…	The embryonically driven process whose specific outcome is the progression of the placenta over time, from its formation to the mature structure. The placenta is an organ of metabolic interchange between fetus and mother, partly of embryonic origin and partly of maternal origin [goid 1892] [evidence IEA]; Any process that modulates the frequency, rate or extent of DNA-dependent transcription [goi…	The function of binding to a specific DNA sequence in order to modulate transcription. The transcription factor may or may not also interact selectively with a protein or macromolecular complex [goid 3700] [pmid 10821850] [evidence NAS]; Any transcription regulator activity required for initiation or upregulation of transcription [goid 16563] [evidence IEA]; Interacting selectively with an identi…	CRP2; TCF5; LAP; IL6DBP; C/EBP-beta; NF-IL6; MGC32080	11.2844	0.670787	4.2481	0.000264175	0.0214755	0.298858
PPM1K	7160593	Homo sapiens	ILMN_3259	PPM1K		31542532	NM_152542.2	PPM1K	ILMN_2070044	7160593	S	1201	GATCCCAACGAAGCAGCCCATGCGGTGACTGAACAGGCAATACAGTACGG	4	-	89402888-89402902:89405177-89405211	Homo sapiens protein phosphatase 1K (PP2C domain containing) (PPM1K), mRNA.	A semiautonomous, self replicating organelle that occurs in varying numbers, shapes, and sizes in the cytoplasm of virtually all eukaryotic cells. It is notably the site of tissue respiration [goid 5739] [evidence IEA]; The gel-like material, with considerable fine structure, that lies in the matrix space, or lumen, of a mitochondrion. It contains the enzymes of the tricarboxylic acid cycle and, …	The process of removing one or more phosphoric residues from a protein [goid 6470] [evidence IEA]	Interacting selectively with magnesium (Mg) ions [goid 287] [evidence IEA]; Catalysis of the reaction: protein serine/threonine phosphate + H2O = protein serine/threonine + phosphate [goid 4722] [evidence IEA]; Catalysis of the hydrolysis of various bonds, e.g. C-O, C-N, C-C, phosphoric anhydride bonds, etc. Hydrolase is the systematic name for any enzyme of EC class 3 [goid 16787] [evidence IEA]…	UG0882E07; PP2Cm; DKFZp667B084; PTMP; DKFZp761G058	7.5947	0.67081	5.07258	3.14044e-05	0.00380324	2.35491
HSPC111	380370	Homo sapiens	ILMN_15694	HSPC111		148747208	NM_016391.3	HSPC111	ILMN_1704055	380370	S	627	GACCAGTGAAGCTGGAGCCAGGGTGTAAGGCAAGGAGGTGCTGTGTGGCT	5	-	175743746-175743795	Homo sapiens hypothetical protein HSPC111 (HSPC111), mRNA.				HSPC185	10.7288	0.671324	5.21084	2.20014e-05	0.00279798	2.69958
SPINK4	5310368	Homo sapiens	ILMN_13769	SPINK4		7657452	NM_014471.1	SPINK4	ILMN_1681263	5310368	S	172	GCGGCACTGATGGGCTCACATATACGAATGAATGCCAGCTCTGCTTGGCC	9	+	33236672-33236721	Homo sapiens serine peptidase inhibitor, Kazal type 4 (SPINK4), mRNA.	The space external to the outermost structure of a cell. For cells without external protective or external encapsulating structures this refers to space outside of the plasma membrane. This term covers the host cell environment outside an intracellular parasite [goid 5576] [evidence IEA]; A membrane-bounded organelle of eukaryotic cells in which chromosomes are housed and replicated. In most cell…		Stops, prevents or reduces the activity of serine-type endopeptidases, enzymes that catalyze the hydrolysis of nonterminal peptide bonds in a polypeptide chain; a serine residue (and a histidine residue) are at the active center of the enzyme [goid 4867] [evidence IEA]; Stops, prevents or reduces the activity of serine-type endopeptidases, enzymes that catalyze the hydrolysis of nonterminal pepti…	PEC-60; MGC133107	6.36592	0.672533	5.23529	2.06616e-05	0.00267361	2.76046
LRIG1	2450367	Homo sapiens	ILMN_3319	LRIG1		54607117	NM_015541.2	LRIG1	ILMN_1707342	2450367	S	4308	GAAACTGAGCTGGGACTGGAAAGGACAGCCCTTGACCTGGGTTCTGGGTA	3	-	66512619-66512668	Homo sapiens leucine-rich repeats and immunoglobulin-like domains 1 (LRIG1), mRNA.	Double layer of lipid molecules that encloses all cells, and, in eukaryotes, many organelles; may be a single or double lipid bilayer; also includes associated proteins [goid 16020] [evidence IEA]; Penetrating at least one phospholipid bilayer of a membrane. May also refer to the state of being buried in the bilayer with no exposure outside the bilayer. When used to describe a protein, indicates …		Interacting selectively with any protein or protein complex (a complex of two or more proteins that may include other nonprotein molecules) [goid 5515] [evidence IEA]; Interacting selectively with any protein or protein complex (a complex of two or more proteins that may include other nonprotein molecules) [goid 5515] [evidence IEA]	LIG-1; LIG1; DKFZP586O1624	8.33	0.673584	5.12129	2.77014e-05	0.0034072	2.47642
SLC16A9	6290161	Homo sapiens	ILMN_19723	SLC16A9		34916027	NM_194298.1	SLC16A9	ILMN_1732410	6290161	S	3302	GGAGCTCCAAGTTGTCTTGGACTTCTACACCACACTCAGACTTCTGGAAA	10	-	61080823-61080872	Homo sapiens solute carrier family 16, member 9 (monocarboxylic acid transporter 9) (SLC16A9), mRNA.	The membrane surrounding a cell that separates the cell from its external environment. It consists of a phospholipid bilayer and associated proteins [goid 5886] [evidence IEA]; Penetrating at least one phospholipid bilayer of a membrane. May also refer to the state of being buried in the bilayer with no exposure outside the bilayer. When used to describe a protein, indicates that all or part of t…	The directed movement of substances (such as macromolecules, small molecules, ions) into, out of, within or between cells, or within a multicellular organism [goid 6810] [evidence IEA]	Enables the directed movement of substances (such as macromolecules, small molecules, ions) into, out of, within or between cells [goid 5215] [evidence IEA]; Enables the active transport of a solute across a membrane by a mechanism whereby two or more species are transported together in the same direction in a tightly coupled process not directly linked to a form of energy other than chemiosmotic…	MCT9; FLJ43803; C10orf36	7.10033	0.673937	5.29729	1.76208e-05	0.00235788	2.91473
PPP2R2C	460131	Homo sapiens	ILMN_15268	PPP2R2C		109255253	NM_181876.2	PPP2R2C	ILMN_1680507	460131	A	3734	CGGTGGAAGGACCAGTGTAATAGTCACAGACTTGCATCCTGGCTCTGCTT	4	-	6374163-6374212	Homo sapiens protein phosphatase 2 (formerly 2A), regulatory subunit B, gamma isoform (PPP2R2C), transcript variant 2, mRNA.	A heterodimer with protein serine/threonine phosphatase activity that is polycation-stimulated (PCS), being directly stimulated by protamine, polylysine, or histone H1; it constitutes a subclass of several enzymes activated by different histones and polylysine, and consists of catalytic and regulatory subunits [goid 159] [pmid 10945473] [evidence NAS]; A heterodimer with protein serine/threonine …	The cascade of processes by which a signal interacts with a receptor, causing a change in the level or activity of a second messenger or other downstream target, and ultimately effecting a change in the functioning of the cell [goid 7165] [evidence NAS]; The cascade of processes by which a signal interacts with a receptor, causing a change in the level or activity of a second messenger or other d…	Modulation of the activity of the enzyme protein phosphatase type 2A [goid 8601] [pmid 10945473] [evidence NAS]; Modulation of the activity of the enzyme protein phosphatase type 2A [goid 8601] [evidence IEA]; Modulation of the activity of the enzyme protein phosphatase type 2A [goid 8601] [evidence IEA]	PR55G; MGC33570; IMYPNO; IMYPNO1; PR52	9.39057	0.675305	5.37147	1.45693e-05	0.00202648	3.09906
GDF15	5090671	Homo sapiens	ILMN_2688	GDF15		4758935	NM_004864.1	GDF15	ILMN_2188862	5090671	S	894	CCGGGGTGTCGCTCCAGACCTATGATGACTTGTTAGCCAAAGACTGCCAC	19	+	18360697-18360745:18360746-18360746	Homo sapiens growth differentiation factor 15 (GDF15), mRNA.	The space external to the outermost structure of a cell. For cells without external protective or external encapsulating structures this refers to space outside of the plasma membrane. This term covers the host cell environment outside an intracellular parasite [goid 5576] [pmid 9326641] [evidence TAS]; That part of a multicellular organism outside the cells proper, usually taken to be outside th…	The cascade of processes by which a signal interacts with a receptor, causing a change in the level or activity of a second messenger or other downstream target, and ultimately effecting a change in the functioning of the cell [goid 7165] [pmid 9326641] [evidence TAS]; The series of molecular signals generated as a consequence of a transforming growth factor beta receptor binding to one of its ph…	Functions to control the survival, growth, differentiation and effector function of tissues and cells [goid 5125] [pmid 9326641] [evidence TAS]; The function that stimulates a cell to grow or proliferate. Most growth factors have other actions besides the induction of cell growth or proliferation [goid 8083] [evidence IEA]	PTGFB; GDF-15; PDF; NAG-1; MIC1; PLAB; MIC-1	8.80116	0.67685	4.5061	0.000135699	0.0125918	0.940333
C16ORF74	6960358	Homo sapiens	ILMN_26575	C16ORF74		47894448	NM_206967.1	C16orf74	ILMN_1806149	6960358	S	367	GGTCGTGCCCAGATGATGGAGAAATCGACCCAGAAGCCTGAGGAGGTGTC	16	-	84299105-84299114:84299115-84299154	Homo sapiens chromosome 16 open reading frame 74 (C16orf74), mRNA.				MGC17624	7.47843	0.67838	5.28645	1.81178e-05	0.00241049	2.88778
VPS37A	1090221	Homo sapiens	ILMN_12702	VPS37A		22748878	NM_152415.1	VPS37A	ILMN_2161832	1090221	S	1948	AGATATTCATAGTGTTAGGAAACACCAAACCTGCCTATGTGCCATCTCAC	8	+	17197346-17197395	Homo sapiens vacuolar protein sorting 37 homolog A (S. cerevisiae) (VPS37A), mRNA.	A membrane-bounded organelle of eukaryotic cells in which chromosomes are housed and replicated. In most cells, the nucleus contains all of the cell's chromosomes except the organellar chromosomes, and is the site of RNA synthesis and processing. In some species, or in specialized cell types, RNA metabolism or DNA replication may be absent [goid 5634] [evidence IEA]; All of the contents of a cell…	The directed movement of proteins into, out of, within or between cells [goid 15031] [evidence IEA]		HCRP1; FLJ32642; FLJ42616	8.9034	0.679756	5.27906	1.84646e-05	0.00244973	2.8694
FDFT1	2360630	Homo sapiens	ILMN_24060	FDFT1		67089146	NM_004462.3	FDFT1	ILMN_1741096	2360630	S	1520	CGCTGTGTGGCTGGGACCTTTAGGAAAGTGAAATGCAGGTGAGAAGAACC	8	+	11696232-11696281	Homo sapiens farnesyl-diphosphate farnesyltransferase 1 (FDFT1), mRNA.	The irregular network of unit membranes, visible only by electron microscopy, that occurs in the cytoplasm of many eukaryotic cells. The membranes form a complex meshwork of tubular channels, which are often expanded into slitlike cavities called cisternae. The ER takes two forms, rough (or granular), with ribosomes adhering to the outer surface, and smooth (with no ribosomes attached) [goid 5783…	The chemical reactions and pathways resulting in the formation of cholesterol, cholest-5-en-3 beta-ol, the principal sterol of vertebrates and the precursor of many steroids, including bile acids and steroid hormones [goid 6695] [evidence IEA]; The chemical reactions and pathways resulting in the formation of any isoprenoid compound, isoprene (2-methylbuta-1,3-diene) or compounds containing or de…	Interacting selectively with magnesium (Mg) ions [goid 287] [evidence IEA]; Catalysis of the reaction: 2 farnesyl diphosphate = diphosphate + presqualene diphosphate [goid 4310] [evidence IEA]; Catalysis of the reaction: 2 farnesyl diphosphate = diphosphate + presqualene diphosphate [goid 4310] [pmid 10896663] [evidence EXP]; Interacting selectively with any protein or protein complex (a complex …	SS; DGPT; SQS; ERG9	11.4716	0.682806	5.48884	1.07913e-05	0.0015731	3.39008
SCNN1A	7040487	Homo sapiens	ILMN_5697	SCNN1A		47834319	NM_001038.4	SCNN1A	ILMN_1713995	7040487	S	3032	GCGGTCAGGGACTGAATCTTGCCCGTTTATGTATGCTCCATGTCTAGCCC	12	-	6326327-6326376	Homo sapiens sodium channel, nonvoltage-gated 1 alpha (SCNN1A), mRNA.	The membrane surrounding a cell that separates the cell from its external environment. It consists of a phospholipid bilayer and associated proteins [goid 5886] [evidence IEA]; Penetrating at least one phospholipid bilayer of a membrane. May also refer to the state of being buried in the bilayer with no exposure outside the bilayer. When used to describe a protein, indicates that all or part of t…	The directed movement of charged atoms or small charged molecules into, out of, within or between cells [goid 6811] [evidence IEA]; The directed movement of sodium ions (Na+) into, out of, within or between cells [goid 6814] [evidence IEA]; The directed movement of sodium ions (Na+) into, out of, within or between cells [goid 6814] [pmid 8589714] [evidence TAS]; The directed movement of sodium io…	Catalysis of facilitated diffusion of an ion (by an energy-independent process) by passage through a transmembrane aqueous pore or channel without evidence for a carrier-mediated mechanism [goid 5216] [evidence IEA]; Interacting selectively with any protein or protein complex (a complex of two or more proteins that may include other nonprotein molecules) [goid 5515] [pmid 11244092] [evidence IPI]…	SCNEA; FLJ21883; ENaCa; SCNN1; ENaCalpha	7.76528	0.68295	5.38233	1.41699e-05	0.00198593	3.126
ALG3	2140427	Homo sapiens	ILMN_10753	ALG3		55743082	NM_001006940.1	ALG3	ILMN_1806845	2140427	I	395	CCCTGCTCCTATGGAGCGTGGAGTGCATCAGAGGAGACAAATGCAGAAAA	3	-	185449567-185449616	Homo sapiens asparagine-linked glycosylation 3 homolog (yeast, alpha-1,3-mannosyltransferase) (ALG3), transcript variant 3, mRNA.	The irregular network of unit membranes, visible only by electron microscopy, that occurs in the cytoplasm of many eukaryotic cells. The membranes form a complex meshwork of tubular channels, which are often expanded into slitlike cavities called cisternae. The ER takes two forms, rough (or granular), with ribosomes adhering to the outer surface, and smooth (with no ribosomes attached) [goid 5783…	The addition of a sugar unit to a protein amino acid, e.g. the addition of glycan chains to proteins [goid 6486] [pmid 10581255] [evidence NAS]	Catalysis of the transfer of a mannose residue from GDP-mannose to an oligosaccharide, forming an alpha-1,3-linkage [goid 33] [pmid 10581255] [evidence IDA]; Catalysis of the transfer of an alpha-D-mannosyl residue from dolichyl-phosphate D-mannose into membrane lipid-linked oligosaccharide [goid 4584] [evidence IEA]; Catalysis of the transfer of a glycosyl group from one compound (donor) to anot…	D16Ertd36e; CDGS4; NOT56L; Not56	7.52067	0.684907	5.01418	3.65066e-05	0.00426793	2.20915
RUNX1	7400368	Homo sapiens	ILMN_19125	RUNX1		49574544	NM_001754.3	RUNX1	ILMN_1801504	7400368	A	5885	CTTCAGCCAGATGACATGAGAGAATATCCCAGAACCCTCTCTCCAAGGTG	21	-	35082209-35082258	Homo sapiens runt-related transcription factor 1 (acute myeloid leukemia 1; aml1 oncogene) (RUNX1), transcript variant 1, mRNA.	A membrane-bounded organelle of eukaryotic cells in which chromosomes are housed and replicated. In most cells, the nucleus contains all of the cell's chromosomes except the organellar chromosomes, and is the site of RNA synthesis and processing. In some species, or in specialized cell types, RNA metabolism or DNA replication may be absent [goid 5634] [evidence IEA]; A membrane-bounded organelle …	Any process that modulates the frequency, rate or extent of DNA-dependent transcription [goid 6355] [evidence IEA]; The process whose specific outcome is the progression of the skeleton over time, from its formation to the mature structure. The skeleton is the bony framework of the body in vertebrates (endoskeleton) or the hard outer envelope of insects (exoskeleton or dermoskeleton) [goid 1501] …	The function of binding to a specific DNA sequence in order to modulate transcription. The transcription factor may or may not also interact selectively with a protein or macromolecular complex [goid 3700] [evidence IEA]; Interacting selectively with ATP, adenosine 5'-triphosphate, a universally important coenzyme and enzyme regulator [goid 5524] [evidence IEA]; Interacting selectively with DNA (…	AMLCR1; PEBP2aB; EVI-1; CBFA2; AML1; AML1-EVI-1	8.27609	0.686363	5.46793	1.13835e-05	0.00164924	3.33828
CCDC5	2230681	Homo sapiens	ILMN_18943	CCDC5		34147542	NM_138443.2	CCDC5	ILMN_1745946	2230681	I	29	TAGTAAAGTGGCGGGAGCCGCAGCTATGGAGCCGCAGGAGGAGAGAGAAA	18	+	41938351-41938375:41938376-41938400	Homo sapiens coiled-coil domain containing 5 (spindle associated) (CCDC5), mRNA.	All of the contents of a cell excluding the plasma membrane and nucleus, but including other subcellular structures [goid 5737] [evidence IEA]; Any of the long, generally straight, hollow tubes of internal diameter 12-15 nm and external diameter 24 nm found in a wide variety of eukaryotic cells; each consists (usually) of 13 protofilaments of polymeric tubulin, staggered in such a manner that the…	The progression of biochemical and morphological phases and events that occur in a cell during successive cell replication or nuclear replication events. Canonically, the cell cycle comprises the replication and segregation of genetic material followed by the division of the cell, but in endocycles or syncytial cells nuclear replication or nuclear division may not be followed by cell division [go…		FLJ40084; HEI-C; FLJ21094; HsT1461	9.18255	0.688207	4.72241	7.7565e-05	0.00791247	1.48026
PRKCE	1690039	Homo sapiens	ILMN_23424	PRKCE		47157326	NM_005400.2	PRKCE	ILMN_1717799	1690039	S	4747	CACGGCAGTGGGAACTGGGCCTTTCCTACAGGACAACTGGCAAGTTTGCT	2	+	46266226-46266275	Homo sapiens protein kinase C, epsilon (PRKCE), mRNA.	A membrane-bounded organelle of eukaryotic cells in which chromosomes are housed and replicated. In most cells, the nucleus contains all of the cell's chromosomes except the organellar chromosomes, and is the site of RNA synthesis and processing. In some species, or in specialized cell types, RNA metabolism or DNA replication may be absent [goid 5634] [evidence IEA]; All of the contents of a cell…	The process of introducing a phosphate group on to a protein [goid 6468] [evidence IEA]; Any process that modulates the frequency, rate or extent of the phosphorylation of peptidyl-tyrosine [goid 50730] [evidence IEA]; The process of introducing a phosphate group on to a protein [goid 6468] [pmid 1382605] [evidence TAS]; A process that directly activates any of the steps required for cell death b…	Interacting selectively with a nucleotide, any compound consisting of a nucleoside that is esterified with (ortho)phosphate or an oligophosphate at any hydroxyl group on the ribose or deoxyribose moiety [goid 166] [evidence IEA]; Catalysis of the reaction: ATP + a protein serine/threonine = ADP + protein serine/threonine phosphate [goid 4674] [evidence IEA]; Catalysis of the reaction: ATP + a pro…	nPKC-epsilon; MGC125656; PKCE; MGC125657	7.08914	0.688263	5.50905	1.02487e-05	0.00149862	3.4401
MAX	3180133	Homo sapiens	ILMN_7406	MAX		21704260	NM_002382.3	MAX	ILMN_2363426	3180133	A	267	CGAAAACGTAGGGACCACATCAAAGACAGCTTTCACAGTTTGCGGGACTC	14	-	65560450-65560499	Homo sapiens MYC associated factor X (MAX), transcript variant 1, mRNA.	A membrane-bounded organelle of eukaryotic cells in which chromosomes are housed and replicated. In most cells, the nucleus contains all of the cell's chromosomes except the organellar chromosomes, and is the site of RNA synthesis and processing. In some species, or in specialized cell types, RNA metabolism or DNA replication may be absent [goid 5634] [evidence IEA]; A membrane-bounded organelle …	Any process that modulates the frequency, rate or extent of the synthesis of either RNA on a template of DNA or DNA on a template of RNA [goid 45449] [evidence IEA]; Any process that modulates the frequency, rate or extent of DNA-dependent transcription [goid 6355] [evidence IEA]; Any process that modulates the frequency, rate or extent of DNA-dependent transcription [goid 6355] [evidence IEA]; T…	Plays a role in regulating transcription; may bind a promoter or enhancer DNA sequence or interact with a DNA-binding transcription factor [goid 30528] [evidence IEA]; The function of binding to a specific DNA sequence in order to modulate transcription. The transcription factor may or may not also interact selectively with a protein or macromolecular complex [goid 3700] [evidence IEA]; The funct…	MGC34679; MGC36767; MGC11225; MGC10775; orf1; MGC18164	7.92749	0.690662	4.82847	5.89663e-05	0.0063877	1.74525
AMZ1	4730402	Homo sapiens	ILMN_26335	AMZ1		55741644	NM_133463.1	AMZ1	ILMN_1785742	4730402	S	4041	TTCAGAAAGGGACCTGGGCTTCCTCACAATATGGCGGTTGCCCTCCTAAG	7	+	2721221-2721270	Homo sapiens archaelysin family metallopeptidase 1 (AMZ1), mRNA.		The hydrolysis of a peptide bond or bonds within a protein [goid 6508] [evidence IEA]	Catalysis of the hydrolysis of a peptide bond. A peptide bond is a covalent bond formed when the carbon atom from the carboxyl group of one amino acid shares electrons with the nitrogen atom from the amino group of a second amino acid [goid 8233] [evidence IEA]; Catalysis of the hydrolysis of peptide bonds by a mechanism in which water acts as a nucleophile, one or two metal ions hold the water m…	KIAA1950	6.74007	0.69087	5.44141	1.21817e-05	0.0017435	3.27257
SPOCD1	2120537	Homo sapiens	ILMN_6339	SPOCD1		142366582	NM_144569.4	SPOCD1	ILMN_1784948	2120537	S	3756	TGAAGCCTGTTCCAGAGAGAGGTGGGACTGCAAGGAGAGGATGGTCAGCC	1	-	32256107-32256156	Homo sapiens SPOC domain containing 1 (SPOCD1), mRNA.		The synthesis of either RNA on a template of DNA or DNA on a template of RNA [goid 6350] [evidence IEA]; The synthesis of either RNA on a template of DNA or DNA on a template of RNA [goid 6350] [evidence IEA]; The synthesis of either RNA on a template of DNA or DNA on a template of RNA [goid 6350] [evidence IEA]		FLJ39908; FLJ25348; RP11-84A19.1	6.82183	0.69424	5.3024	1.73916e-05	0.00234692	2.92743
MOCS2	7200437	Homo sapiens	ILMN_27055	MOCS2		35493763	NM_176806.2	MOCS2	ILMN_2274923	7200437	I	4	TTGCGGCCGTGATTCGGTCCCGCTGTCCTAGGCGGGATGGTGCCGCTGTG	5	-	52441302-52441316:52441317-52441351	Homo sapiens molybdenum cofactor synthesis 2 (MOCS2), transcript variant 1, mRNA.	A protein complex that possesses molybdopterin synthase activity. In E. coli, the complex is a heterotetramer consisting of two MoaD and two MoaE subunits [goid 19008] [pmid 9889283] [evidence NAS]	The chemical reactions and pathways resulting in the formation of the Mo-molybdopterin cofactor, essential for the catalytic activity of some enzymes. The cofactor consists of a mononuclear molybdenum (Mo) ion coordinated by one or two molybdopterin ligands [goid 6777] [pmid 9731530] [evidence TAS]; The chemical reactions and pathways resulting in the formation of the Mo-molybdopterin cofactor, e…	Elemental activities, such as catalysis or binding, describing the actions of a gene product at the molecular level. A given gene product may exhibit one or more molecular functions [goid 3674] [evidence ND ]	MPTS; MCBPE; MOCS2B; MOCO1; MOCS2A	8.05141	0.695823	5.44266	1.21429e-05	0.00174322	3.27567
FAM5B	3460019	Homo sapiens	ILMN_23796	FAM5B		141801854	NM_021165.2	FAM5B	ILMN_1778844	3460019	S	3155	GACATTGGTTCTTACTTTTGTATGCTGCCTCCTCTGTGCCCTCCCAGACG	1	+	175517778-175517827	Homo sapiens family with sequence similarity 5, member B (FAM5B), mRNA.	The space external to the outermost structure of a cell. For cells without external protective or external encapsulating structures this refers to space outside of the plasma membrane. This term covers the host cell environment outside an intracellular parasite [goid 5576] [evidence IEA]			DBCCR1L2; BRINP2; FLJ41342; KIAA1747; RP5-1026E2.1	7.12325	0.6966	5.52857	9.75072e-06	0.00145265	3.4884
ECE1	270050	Homo sapiens	ILMN_20910	ECE1		4503442	NM_001397.1	ECE1	ILMN_1672174	270050	S	2287	CCGCCTCACAAGTGCGAAGTCTGGTAAGGACGAAGCGGAGAGAGCCAAGA	1	-	21419011-21419034:21419035-21419060	Homo sapiens endothelin converting enzyme 1 (ECE1), mRNA.	Double layer of lipid molecules that encloses all cells, and, in eukaryotes, many organelles; may be a single or double lipid bilayer; also includes associated proteins [goid 16020] [evidence IEA]; That fraction of cells, prepared by disruptive biochemical methods, that includes the plasma and other membranes [goid 5624] [pmid 7864876] [evidence TAS]; A compound membranous cytoplasmic organelle o…	The hydrolysis of a peptide bond or bonds within a protein [goid 6508] [evidence IEA]; The hydrolysis of a peptide bond or bonds within a protein [goid 6508] [evidence IEA]; The process whose specific outcome is the progression of the pharyngeal system over time, from its formation to the mature structure. The pharyngeal system is a transient embryonic complex that is specific to vertebrates. It …	Catalysis of the hydrolysis of internal, alpha-peptide bonds in a polypeptide chain by a mechanism in which water acts as a nucleophile, one or two metal ions hold the water molecule in place, and charged amino acid side chains are ligands for the metal ions [goid 4222] [evidence IEA]; Catalysis of the hydrolysis of a peptide bond. A peptide bond is a covalent bond formed when the carbon atom fro…	ECE	6.57531	0.69685	5.37097	1.45879e-05	0.00202648	3.09782
SYT12	4390736	Homo sapiens	ILMN_14985	SYT12		31342626	NM_177963.2	SYT12	ILMN_1815610	4390736	S	3180	CTTTGCAGCCTGGGAGACCCCGACTTTCTCTAACCCAGTGGCTGTGCGGT	11	+	66574654-66574703	Homo sapiens synaptotagmin XII (SYT12), mRNA.	Secretory organelles, some 50 nm in diameter, of presynaptic nerve terminals; accumulate high concentrations of neurotransmitters and secrete these into the synaptic cleft by fusion with the 'active zone' of the presynaptic plasma membrane [goid 8021] [evidence IEA]; Double layer of lipid molecules that encloses all cells, and, in eukaryotes, many organelles; may be a single or double lipid bilay…	The directed movement of substances (such as macromolecules, small molecules, ions) into, out of, within or between cells, or within a multicellular organism [goid 6810] [evidence IEA]	Enables the directed movement of substances (such as macromolecules, small molecules, ions) into, out of, within or between cells [goid 5215] [evidence IEA]	SRG1; SYT11	8.29721	0.700655	5.09521	2.96259e-05	0.00361566	2.41137
LOC100130886	2120754	Homo sapiens	ILMN_341814	LOC100130886		169216387	XM_001714477.1	LOC100130886	ILMN_3241091	2120754	S	1859	TTTGTCAGGCTGGTTCTTGCGTGCTCTGTGCCCCCACCAGTTTGCTCACC				PREDICTED: Homo sapiens hypothetical protein LOC100130886 (LOC100130886), mRNA.					9.59517	0.701438	5.36605	1.47731e-05	0.0020402	3.08559
HERC5	5720482	Homo sapiens	ILMN_22093	HERC5		110825981	NM_016323.2	HERC5	ILMN_1729749	5720482	S	3401	GGCCGGTTAGAACCCGTGACTGTATTCTCTCCCTTGGATACCCCTATGCC	4	+	89427202-89427251	Homo sapiens hect domain and RLD 5 (HERC5), mRNA.	The living contents of a cell; the matter contained within (but not including) the plasma membrane, usually taken to exclude large vacuoles and masses of secretory or ingested material. In eukaryotes it includes the nucleus and cytoplasm [goid 5622] [evidence IEA]; All of the contents of a cell excluding the plasma membrane and nucleus, but including other subcellular structures [goid 5737] [evid…	Any process that modulates the frequency, rate or extent of CDK activity [goid 79] [pmid 10581175] [evidence TAS]; The covalent alteration of one or more amino acids occurring in proteins, peptides and nascent polypeptides (co-translational, post-translational modifications). Includes the modification of charged tRNAs that are destined to occur in a protein (pre-translation modification) [goid 64…	Catalysis of the ligation of two substances with concomitant breaking of a diphosphate linkage, usually in a nucleoside triphosphate. Ligase is the systematic name for any enzyme of EC class 6 [goid 16874] [evidence IEA]; Catalysis of the ligation of an acid to an amino acid via a carbon-nitrogen bond with concomitant breakage of a diphosphate linkage, usually in a nucleoside triphosphate [goid 1…	CEBP1; CEB1	7.57484	0.703573	4.81576	6.09348e-05	0.00654094	1.7135
RHOBTB1	360343	Homo sapiens	ILMN_13219	RHOBTB1		38201616	NM_198225.1	RHOBTB1	ILMN_2376502	360343	A	3907	CTGGCAGTGGAAACACCAGATAGAAGATCTTAGGAGAGGCCCAGAAATGC	10	-	62299613-62299662	Homo sapiens Rho-related BTB domain containing 1 (RHOBTB1), transcript variant 2, mRNA.	The living contents of a cell; the matter contained within (but not including) the plasma membrane, usually taken to exclude large vacuoles and masses of secretory or ingested material. In eukaryotes it includes the nucleus and cytoplasm [goid 5622] [evidence IEA]	Any series of molecular signals in which a small monomeric GTPase relays one or more of the signals [goid 7264] [evidence IEA]	Interacting selectively with a nucleotide, any compound consisting of a nucleoside that is esterified with (ortho)phosphate or an oligophosphate at any hydroxyl group on the ribose or deoxyribose moiety [goid 166] [evidence IEA]; Interacting selectively with any protein or protein complex (a complex of two or more proteins that may include other nonprotein molecules) [goid 5515] [evidence IEA]; I…	MGC33059; KIAA0740; MGC33841	6.84518	0.705247	5.65759	7.02077e-06	0.00110533	3.80693
CD59	4760593	Homo sapiens	ILMN_27805	CD59		42716300	NM_000611.4	CD59	ILMN_1724789	4760593	A	7324	CCTCATAGGGACTTTGCCTCCTGACAGCAGTTTATGGGTGTTCATTGTGG	11	-	33681376-33681425	Homo sapiens CD59 molecule, complement regulatory protein (CD59), transcript variant 2, mRNA.	The space external to the outermost structure of a cell. For cells without external protective or external encapsulating structures this refers to space outside of the plasma membrane. This term covers the host cell environment outside an intracellular parasite [goid 5576] [evidence IEA]; That fraction of cells, prepared by disruptive biochemical methods, that includes the plasma and other membra…	Any series of molecular signals initiated by the binding of an extracellular ligand to a receptor on the surface of the target cell [goid 7166] [pmid 7691713] [evidence TAS]; The sequential process by which the multiple coagulation factors of the blood interact, ultimately resulting in the formation of an insoluble fibrin clot; it may be divided into three stages: stage 1, the formation of intrin…	Interacting selectively with any protein or protein complex (a complex of two or more proteins that may include other nonprotein molecules) [goid 5515] [pmid 12577067] [evidence IPI]	MIN2; PROTECTIN; MIN3; 16.3A5; MSK21; EJ16; EL32; G344; MIC11; MIN1; MGC2354; EJ30; p18-20	8.27209	0.705802	5.54911	9.25331e-06	0.00139834	3.53917
SLITRK4	7330477	Homo sapiens	ILMN_12273	SLITRK4		40217821	NM_173078.2	SLITRK4	ILMN_2199768	7330477	S	2984	GCATGGAGGCAGGTGTTTCCAAGGGTGTCTCATTAACTGTAGCTGCAAAG	X	-	142716267-142716316	Homo sapiens SLIT and NTRK-like family, member 4 (SLITRK4), mRNA.	Double layer of lipid molecules that encloses all cells, and, in eukaryotes, many organelles; may be a single or double lipid bilayer; also includes associated proteins [goid 16020] [evidence IEA]; Penetrating at least one phospholipid bilayer of a membrane. May also refer to the state of being buried in the bilayer with no exposure outside the bilayer. When used to describe a protein, indicates …	Generation of a long process of a neuron, that carries efferent (outgoing) action potentials from the cell body towards target cells [goid 7409] [evidence IEA]	Interacting selectively with any protein or protein complex (a complex of two or more proteins that may include other nonprotein molecules) [goid 5515] [evidence IEA]	DKFZp547M2010	8.38269	0.70651	5.52738	9.78047e-06	0.00145265	3.48544
TUBA3D	3930132	Homo sapiens	ILMN_30319	TUBA3D		58743305	NM_080386.1	TUBA3D	ILMN_2215640	3930132	S	1260	AGTTCGATCTCATGTATGCCAAGCGGGCCTTTGTGCACTGGTACGTGGGC	2	+	131956719-131956768	Homo sapiens tubulin, alpha 3d (TUBA3D), mRNA.				H2-ALPHA	8.39076	0.707887	5.31849	1.66882e-05	0.00227746	2.96744
LOC441484	5810519	Homo sapiens	ILMN_349332	LOC441484		169216193	XR_037233.1	LOC441484	ILMN_3215759	5810519	A	314	GCTTTGGTTGGCAGTGCGGTGGCCCTTGAAACGAAGGATGCCTCACTAAC				PREDICTED: Homo sapiens misc_RNA (LOC441484), miscRNA.					8.76363	0.70816	5.14377	2.6144e-05	0.00323248	2.53246
SERPINA3	6280168	Homo sapiens	ILMN_16107	SERPINA3		73858562	NM_001085.4	SERPINA3	ILMN_1788874	6280168	S	1453	TGGCATGTGTGGCCCTGTCTGCTTATCCTTGGAAGGTGACAGCGATTCCC	14	+	94160006-94160055	Homo sapiens serpin peptidase inhibitor, clade A (alpha-1 antiproteinase, antitrypsin), member 3 (SERPINA3), mRNA.	The space external to the outermost structure of a cell. For cells without external protective or external encapsulating structures this refers to space outside of the plasma membrane. This term covers the host cell environment outside an intracellular parasite [goid 5576] [pmid 14718574] [evidence NAS]; The space external to the outermost structure of a cell. For cells without external protectiv…	Process involving non-antibody proteins whose concentrations in the plasma increase in response to infection or injury of homeothermic animals [goid 6953] [evidence IEA]; The immediate defensive reaction (by vertebrate tissue) to infection or injury caused by chemical or physical agents. The process is characterized by local vasodilation, extravasation of plasma into intercellular spaces and accu…	Interacting selectively with DNA (deoxyribonucleic acid) [goid 3677] [pmid 14668352] [evidence TAS]; Interacting selectively with DNA (deoxyribonucleic acid) [goid 3677] [pmid 9880565] [evidence IC ]; Interacting selectively with any protein or protein complex (a complex of two or more proteins that may include other nonprotein molecules) [goid 5515] [pmid 14687906] [evidence IPI]; Interacting se…	GIG24; GIG25; AACT; MGC88254; ACT	7.60644	0.71062	5.06899	3.16958e-05	0.00381894	2.34597
TPBG	1940278	Homo sapiens	ILMN_163323	TPBG		34222307	NM_006670.3	TPBG	ILMN_3247223	1940278	S	2145	GCAGACGTTAGCAGGCTCTTCAAAATAACTCCATGGTGCACAGGAGCACC	6	+	83133116-83133165	Homo sapiens trophoblast glycoprotein (TPBG), mRNA.	Penetrating at least one phospholipid bilayer of a plasma membrane. May also refer to the state of being buried in the bilayer with no exposure outside the bilayer [goid 5887] [pmid 10366710] [evidence TAS]; Double layer of lipid molecules that encloses all cells, and, in eukaryotes, many organelles; may be a single or double lipid bilayer; also includes associated proteins [goid 16020] [evidence…	The attachment of a cell, either to another cell or to an underlying substrate such as the extracellular matrix, via cell adhesion molecules [goid 7155] [pmid 10366710] [evidence NAS]	Interacting selectively with any protein or protein complex (a complex of two or more proteins that may include other nonprotein molecules) [goid 5515] [evidence IEA]	5T4; M6P1; 5T4-AG	8.55576	0.714381	5.65086	7.14199e-06	0.00111696	3.79033
MARS2	10440	Homo sapiens	ILMN_19018	MARS2		56550036	NM_138395.2	MARS2	ILMN_1679177	10440	S	2303	CCCTTGAACCAGTGTCCTAGACCAGATGATTTTTGCCCATGTGTATCCCC	2	+	198280634-198280683	Homo sapiens methionyl-tRNA synthetase 2, mitochondrial (MARS2), nuclear gene encoding mitochondrial protein, mRNA.	All of the contents of a cell excluding the plasma membrane and nucleus, but including other subcellular structures [goid 5737] [evidence IEA]; A semiautonomous, self replicating organelle that occurs in varying numbers, shapes, and sizes in the cytoplasm of virtually all eukaryotic cells. It is notably the site of tissue respiration [goid 5739] [evidence IEA]; The gel-like material, with conside…	The process of coupling methionine to methionyl-tRNA, catalyzed by methionyl-tRNA synthetase. In tRNA aminoacylation, the amino acid is first activated by linkage to AMP and then transferred to either the 2'- or the 3'-hydroxyl group of the 3'-adenosine residue of the tRNA [goid 6431] [pmid 15274629] [evidence IDA]	Interacting selectively with a nucleotide, any compound consisting of a nucleoside that is esterified with (ortho)phosphate or an oligophosphate at any hydroxyl group on the ribose or deoxyribose moiety [goid 166] [evidence IEA]; Catalysis of the reaction: ATP + L-methionine + tRNA(Met) = AMP + diphosphate + L-methionyl-tRNA(Met) [goid 4825] [pmid 15274629] [evidence IDA]; Interacting selectively…	mtMetRS; MetRS	9.06814	0.71486	5.32294	1.6499e-05	0.00225874	2.97849
COL18A1	5290132	Homo sapiens	ILMN_13022	COL18A1		110611232	NM_130445.2	COL18A1	ILMN_1806733	5290132	A	5210	AGTCATTCGTTCTGTGGAGGGACAAGTGGACTCAGGGCAGCGCCAGGCTG	21	+	45757881-45757930	Homo sapiens collagen, type XVIII, alpha 1 (COL18A1), transcript variant 2, mRNA.	A membrane-bounded organelle of eukaryotic cells in which chromosomes are housed and replicated. In most cells, the nucleus contains all of the cell's chromosomes except the organellar chromosomes, and is the site of RNA synthesis and processing. In some species, or in specialized cell types, RNA metabolism or DNA replication may be absent [goid 5634] [pmid 18029348] [evidence IDA]; All of the co…	The attachment of a cell, either to another cell or to an underlying substrate such as the extracellular matrix, via cell adhesion molecules [goid 7155] [evidence IEA]; The attachment of a cell, either to another cell or to an underlying substrate such as the extracellular matrix, via cell adhesion molecules [goid 7155] [evidence IEA]; The series of events required for an organism to receive a vi…	The action of a molecule that contributes to the structural integrity of a complex or assembly within or outside a cell [goid 5198] [evidence IEA]; The selective, often stoichiometric, interaction of a molecule with one or more specific sites on another molecule [goid 5488] [evidence IEA]; The action of a molecule that contributes to the structural integrity of the extracellular matrix [goid 5201…	KNO; MGC74745; FLJ27325	8.73079	0.71541	5.29725	1.76226e-05	0.00235788	2.91464
AFF1	6060142	Homo sapiens	ILMN_170504	AFF1		5174572	NM_005935.1	AFF1	ILMN_2129015	6060142	S	8459	GCCTGGAGAGGACAAGGGAATAAGACCACTCATAGTGAGGCTGGCCAAGC	4	+	88280283-88280332	Homo sapiens AF4/FMR2 family, member 1 (AFF1), mRNA.	A membrane-bounded organelle of eukaryotic cells in which chromosomes are housed and replicated. In most cells, the nucleus contains all of the cell's chromosomes except the organellar chromosomes, and is the site of RNA synthesis and processing. In some species, or in specialized cell types, RNA metabolism or DNA replication may be absent [goid 5634] [evidence IEA]; A membrane-bounded organelle …	Any process that activates or increases the frequency, rate or extent of DNA-dependent transcription [goid 45893] [evidence IEA]	Any transcription regulator activity required for initiation or upregulation of transcription [goid 16563] [evidence IEA]; The function of binding to a specific DNA sequence in order to modulate transcription. The transcription factor may or may not also interact selectively with a protein or macromolecular complex [goid 3700] [pmid 7689231] [evidence TAS]	MLLT2; MGC134969; AF4-MLL; MLL/AF4; PBM1; AF4; AF-4	7.70643	0.71806	4.87224	5.26612e-05	0.00582674	1.85462
ABCA3	430402	Homo sapiens	ILMN_18800	ABCA3		4501848	NM_001089.1	ABCA3	ILMN_1758523	430402	S	6389	ACCCTAAGGGCTGGGTGGCTGTCTCAAGGACACATTGAATACGTTGTGAC	16	-	2265911-2265960	Homo sapiens ATP-binding cassette, sub-family A (ABC1), member 3 (ABCA3), mRNA.	That fraction of cells, prepared by disruptive biochemical methods, that includes the plasma and other membranes [goid 5624] [pmid 9027511] [evidence TAS]; The membrane surrounding a cell that separates the cell from its external environment. It consists of a phospholipid bilayer and associated proteins [goid 5886] [pmid 11718719] [evidence IDA]; Penetrating at least one phospholipid bilayer of a…	The directed movement of substances (such as macromolecules, small molecules, ions) into, out of, within or between cells, or within a multicellular organism [goid 6810] [pmid 15531465] [evidence IDA]; A change in state or activity of a cell or an organism (in terms of movement, secretion, enzyme production, gene expression, etc.) as a result of a drug stimulus. A drug is a substance used in the …	Interacting selectively with a nucleotide, any compound consisting of a nucleoside that is esterified with (ortho)phosphate or an oligophosphate at any hydroxyl group on the ribose or deoxyribose moiety [goid 166] [evidence IEA]; Enables the directed movement of substances (such as macromolecules, small molecules, ions) into, out of, within or between cells [goid 5215] [pmid 9027511] [evidence TA…	ABC-C; EST111653; MGC72201; LBM180; ABC3	10.1431	0.718807	5.05413	3.2934e-05	0.00394798	2.30886
BCL11B	1030296	Homo sapiens	ILMN_165404	BCL11B		49574493	NM_138576.2	BCL11B	ILMN_1665761	1030296	A	7349	GGAACACAGGCAAACCCGTGATTTTGGTGCTCCTTGTAACTCAGCCCTGC	14	-	99636041-99636090	Homo sapiens B-cell CLL/lymphoma 11B (zinc finger protein) (BCL11B), transcript variant 1, mRNA.	The living contents of a cell; the matter contained within (but not including) the plasma membrane, usually taken to exclude large vacuoles and masses of secretory or ingested material. In eukaryotes it includes the nucleus and cytoplasm [goid 5622] [evidence IEA]; A membrane-bounded organelle of eukaryotic cells in which chromosomes are housed and replicated. In most cells, the nucleus contains …	The synthesis of either RNA on a template of DNA or DNA on a template of RNA [goid 6350] [evidence IEA]; Any process that modulates the frequency, rate or extent of DNA-dependent transcription [goid 6355] [evidence IEA]	Interacting selectively with any nucleic acid [goid 3676] [evidence IEA]; Interacting selectively with zinc (Zn) ions [goid 8270] [evidence IEA]; Interacting selectively with any metal ion [goid 46872] [evidence IEA]; Interacting selectively with any nucleic acid [goid 3676] [evidence IEA]; Interacting selectively with zinc (Zn) ions [goid 8270] [evidence IEA]	hRIT1-alpha; RIT1; CTIP2; CTIP-2	8.08167	0.719278	5.76786	5.30786e-06	0.000858546	4.07818
ITPK1	6110731	Homo sapiens	ILMN_25543	ITPK1		41393564	NM_014216.3	ITPK1	ILMN_1715674	6110731	S	2848	CTGCCCAGTGAGATGGAGGACGCTAGAGAAAGTGCTGAGTGTCCCGAGAG	14	-	92476259-92476308	Homo sapiens inositol 1,3,4-triphosphate 5/6 kinase (ITPK1), mRNA.	The living contents of a cell; the matter contained within (but not including) the plasma membrane, usually taken to exclude large vacuoles and masses of secretory or ingested material. In eukaryotes it includes the nucleus and cytoplasm [goid 5622] [evidence IEA]; The living contents of a cell; the matter contained within (but not including) the plasma membrane, usually taken to exclude large va…	The chemical reactions and pathways involving myo-inositol phosphate, 1,2,3,4,5,6-cyclohexanehexol, with three phosphate groups attached [goid 32957] [evidence IEA]; The cascade of processes by which a signal interacts with a receptor, causing a change in the level or activity of a second messenger or other downstream target, and ultimately effecting a change in the functioning of the cell [goid …	Interacting selectively with magnesium (Mg) ions [goid 287] [evidence IEA]; Catalysis of a biochemical reaction at physiological temperatures. In biologically catalyzed reactions, the reactants are known as substrates, and the catalysts are naturally occurring macromolecular substances known as enzymes. Enzymes possess specific binding sites for substrates, and are usually composed wholly or larg…	ITRPK1	10.4209	0.723596	5.01831	3.61203e-05	0.00424378	2.21945
ELOVL2	4610039	Homo sapiens	ILMN_27477	ELOVL2		40254905	NM_017770.2	ELOVL2	ILMN_1716843	4610039	S	3675	CGAACCACTTAGGCATGTTACGGGGTAAAGTCCTCACCCCTGCATTTGAG	6	-	11089280-11089329	Homo sapiens elongation of very long chain fatty acids (FEN1/Elo2, SUR4/Elo3, yeast)-like 2 (ELOVL2), mRNA.	The irregular network of unit membranes, visible only by electron microscopy, that occurs in the cytoplasm of many eukaryotic cells. The membranes form a complex meshwork of tubular channels, which are often expanded into slitlike cavities called cisternae. The ER takes two forms, rough (or granular), with ribosomes adhering to the outer surface, and smooth (with no ribosomes attached) [goid 5783…	The chemical reactions and pathways involving fatty acids with a chain length of C18 or greater [goid 38] [evidence IEA]; The chemical reactions and pathways resulting in the formation of a fatty acid, any of the aliphatic monocarboxylic acids that can be liberated by hydrolysis from naturally occurring fats and oils. Fatty acids are predominantly straight-chain acids of 4 to 24 carbon atoms, whi…	Catalysis of the transfer of an acyl group, other than amino-acyl, from one compound (donor) to another (acceptor) [goid 16747] [evidence IEA]	Ssc2; FLJ20334	7.67801	0.724833	5.42214	1.27971e-05	0.00181444	3.22479
PIK3R1	1470753	Homo sapiens	ILMN_181617	PIK3R1		32455247	NM_181523.1	PIK3R1	ILMN_1760303	1470753	A	6246	TGACGAGAGGGAGGATGTCACGGTCAGTTGTAACTTTGCCTTCACAAGGC	5	+	67597082-67597131	Homo sapiens phosphoinositide-3-kinase, regulatory subunit 1 (alpha) (PIK3R1), transcript variant 1, mRNA.	The living contents of a cell; the matter contained within (but not including) the plasma membrane, usually taken to exclude large vacuoles and masses of secretory or ingested material. In eukaryotes it includes the nucleus and cytoplasm [goid 5622] [evidence IEA]; All of the contents of a cell excluding the plasma membrane and nucleus, but including other subcellular structures [goid 5737] [pmid…	Any process that stops, prevents or reduces the rate or extent of cell adhesion to the extracellular matrix [goid 1953] [evidence IEA]; The process of introducing a phosphate group on to a protein [goid 6468] [evidence IEA]; A series of reactions within the cell that occur as a result of a single trigger reaction or compound [goid 7242] [evidence NAS]; The series of molecular signals generated as…	Interacting selectively with the insulin receptor [goid 5158] [pmid 7537849] [evidence IPI]; Interacting selectively with the insulin receptor [goid 5158] [pmid 8276809] [evidence IPI]; Interacting selectively with the insulin-like growth factor receptor [goid 5159] [pmid 7541045] [evidence IPI]; Interacting selectively with any protein or protein complex (a complex of two or more proteins that m…	p85-ALPHA; GRB1	9.37226	0.725236	5.80959	4.77602e-06	0.00078598	4.18058
RBBP8	6580672	Homo sapiens	ILMN_1238	RBBP8		42718014	NM_203291.1	RBBP8	ILMN_2363621	6580672	A	2797	GGCTTCCTGCTCAAGACACCGATTCCGCTACATTCCACCCAACACACCAG	18	+	18856131-18856180	Homo sapiens retinoblastoma binding protein 8 (RBBP8), transcript variant 2, mRNA.	A membrane-bounded organelle of eukaryotic cells in which chromosomes are housed and replicated. In most cells, the nucleus contains all of the cell's chromosomes except the organellar chromosomes, and is the site of RNA synthesis and processing. In some species, or in specialized cell types, RNA metabolism or DNA replication may be absent [goid 5634] [pmid 10764811] [evidence TAS]	A point in the eukaryotic cell cycle where progress through the cycle can be halted until conditions are suitable for the cell to proceed to the next stage [goid 75] [pmid 10764811] [evidence TAS]; The process of restoring DNA after damage. Genomes are subject to damage by chemical and physical agents in the environment (e.g. UV and ionizing radiations, chemical mutagens, fungal and bacterial tox…	Interacting selectively with any protein or protein complex (a complex of two or more proteins that may include other nonprotein molecules) [goid 5515] [pmid 17525340] [evidence IPI]	CTIP; RIM	10.1144	0.725468	5.64614	7.2281e-06	0.0011267	3.77871
OLFML3	3180070	Homo sapiens	ILMN_20333	OLFML3		50593011	NM_020190.2	OLFML3	ILMN_1727532	3180070	S	1523	AGAGCCCGAAGAGTCAAAACCCTCAATGTTCCCTCCTGCTCTCCTGCCCC	1	+	114326107-114326156	Homo sapiens olfactomedin-like 3 (OLFML3), mRNA.	The space external to the outermost structure of a cell. For cells without external protective or external encapsulating structures this refers to space outside of the plasma membrane. This term covers the host cell environment outside an intracellular parasite [goid 5576] [evidence IEA]			OLF44; HNOEL-iso	8.04543	0.730182	5.30559	1.72497e-05	0.00233444	2.93537
ASCL1	4830376	Homo sapiens	ILMN_23892	ASCL1		55743093	NM_004316.2	ASCL1	ILMN_1701653	4830376	S	2166	CTCCTCATAGGTGAGATCAAGAGGCCACCAGTTGTACTTCAGCACCAATG	12	+	101878118-101878167	Homo sapiens achaete-scute complex homolog 1 (Drosophila) (ASCL1), mRNA.	A membrane-bounded organelle of eukaryotic cells in which chromosomes are housed and replicated. In most cells, the nucleus contains all of the cell's chromosomes except the organellar chromosomes, and is the site of RNA synthesis and processing. In some species, or in specialized cell types, RNA metabolism or DNA replication may be absent [goid 5634] [evidence IEA]	The characteristic movement of immature neurons from germinal zones to specific positions where they will reside as they mature [goid 1764] [evidence IEA]; Any process that modulates the frequency, rate or extent of DNA-dependent transcription [goid 6355] [evidence IEA]; The series of molecular signals initiated by binding of an extracellular ligand to a Notch receptor on the surface of the targe…	The function of binding to a specific DNA sequence in order to modulate transcription. The transcription factor may or may not also interact selectively with a protein or macromolecular complex [goid 3700] [pmid 8390674] [evidence NAS]; Interacting selectively with any protein or protein complex (a complex of two or more proteins that may include other nonprotein molecules) [goid 5515] [pmid 1090…	MASH1; ASH1; HASH1	6.47968	0.731795	5.7414	5.67583e-06	0.000908729	4.01317
MANEAL	1470603	Homo sapiens	ILMN_11393	MANEAL		72534765	NM_001031740.1	MANEAL	ILMN_1662147	1470603	A	1976	TTTAGCTCTAGGGAGAGGACTAGGAGGAAATCCCCCTCCCTTTAGCTGCC	1	+	38039260-38039309	Homo sapiens mannosidase, endo-alpha-like (MANEAL), transcript variant 1, mRNA.	The lipid bilayer surrounding any of the compartments of the Golgi apparatus [goid 139] [evidence IEA]; A compound membranous cytoplasmic organelle of eukaryotic cells, consisting of flattened, ribosome-free vesicles arranged in a more or less regular stack. The Golgi apparatus differs from the endoplasmic reticulum in often having slightly thicker membranes, appearing in sections as a characteri…		Catalysis of the hydrolysis of various bonds, e.g. C-O, C-N, C-C, phosphoric anhydride bonds, etc. Hydrolase is the systematic name for any enzyme of EC class 3 [goid 16787] [evidence IEA]	RP11-109P14.3; MGC78681; FLJ31434	7.32011	0.732215	5.15324	2.55142e-05	0.00316289	2.55608
ANKRD33	4860707	Homo sapiens	ILMN_18253	ANKRD33		40255267	NM_182608.2	ANKRD33	ILMN_1667748	4860707	S	1654	GAGTGCCTCCGGCCTCCCCATCCACCTCTGCCTAAGTAAATCTGCTCTCA	12	+	50571424-50571473	Homo sapiens ankyrin repeat domain 33 (ANKRD33), mRNA.				DKFZp686O1689; C12orf7	8.59368	0.73415	5.63855	7.36903e-06	0.00114346	3.75998
C1ORF163	2810022	Homo sapiens	ILMN_14119	C1ORF163		12751490	NM_023077.1	C1orf163	ILMN_1757415	2810022	S	1481	GCCCATCATGCTGAGGGAGCAGATTCTTCCCAAGGCAGCTTCAGCTAGGA	1	-	53152597-53152646	Homo sapiens chromosome 1 open reading frame 163 (C1orf163), mRNA.			The selective, often stoichiometric, interaction of a molecule with one or more specific sites on another molecule [goid 5488] [evidence IEA]	FLJ12439	8.86698	0.735101	5.78	5.14725e-06	0.000835428	4.10798
NCOR2	5490376	Homo sapiens	ILMN_178586	NCOR2		116256452	NM_006312.3	NCOR2	ILMN_2340052	5490376	A	8564	CTGCTGCTGTGCTTTTGATCTCTGCTTACCGTTCAAGAGGCGTGTGCAGG	12	-	124809056-124809105	Homo sapiens nuclear receptor co-repressor 2 (NCOR2), transcript variant 1, mRNA.	A membrane-bounded organelle of eukaryotic cells in which chromosomes are housed and replicated. In most cells, the nucleus contains all of the cell's chromosomes except the organellar chromosomes, and is the site of RNA synthesis and processing. In some species, or in specialized cell types, RNA metabolism or DNA replication may be absent [goid 5634] [pmid 10097068] [evidence TAS]; A small, dens…	Any process that modulates the frequency, rate or extent of DNA-dependent transcription [goid 6355] [evidence IEA]	Interacting selectively with DNA (deoxyribonucleic acid) [goid 3677] [evidence IEA]; The function of a transcription cofactor that represses transcription from a RNA polymerase II promoter; does not bind DNA itself [goid 3714] [pmid 7566127] [evidence TAS]; Interacting selectively with the Notch (N) protein, a surface receptor [goid 5112] [pmid 10713164] [evidence IPI]; Interacting selectively wi…	TNRC14; SMRT; TRAC1; SMRTE; TRAC-1; SMRTE-tau; CTG26	10.9872	0.737326	5.4833	1.09452e-05	0.00159063	3.37634
CASP7	6370441	Homo sapiens	ILMN_177432	CASP7		73623017	NM_033338.4	CASP7	ILMN_2362974	6370441	A	1163	CCTGGAGGAGCACGGAAAAGACCTGGAAATCATGCAGATCCTCACCAGGG	10	+	115470885-115470917:115471400-115471416	Homo sapiens caspase 7, apoptosis-related cysteine peptidase (CASP7), transcript variant delta, mRNA.	All of the contents of a cell excluding the plasma membrane and nucleus, but including other subcellular structures [goid 5737] [pmid 8576161] [evidence TAS]; The lipid bilayer surrounding the endoplasmic reticulum [goid 5789] [pmid 12665508] [evidence TAS]; That part of the cytoplasm that does not contain membranous or particulate subcellular components [goid 5829] [pmid 9922454] [evidence EXP];…	The hydrolysis of a peptide bond or bonds within a protein [goid 6508] [evidence IEA]; A form of programmed cell death induced by external or internal signals that trigger the activity of proteolytic caspases, whose actions dismantle the cell and result in cell death. Apoptosis begins internally with condensation and subsequent fragmentation of the cell nucleus (blebbing) while the plasma membran…	Catalysis of the hydrolysis of internal, alpha-peptide bonds in a polypeptide chain by a mechanism in which the sulfhydryl group of a cysteine residue at the active center acts as a nucleophile [goid 4197] [evidence IEA]; Catalysis of the hydrolysis of internal, alpha-peptide bonds in a polypeptide chain by a mechanism in which the sulfhydryl group of a cysteine residue at the active center acts …	ICE-LAP3; CMH-1; MCH3	6.84597	0.738222	5.53042	9.70494e-06	0.00145265	3.49296
CACNA1I	6980546	Homo sapiens	ILMN_4768	CACNA1I		51093858	NM_001003406.1	CACNA1I	ILMN_2300664	6980546	A	9818	CATGGCCCGGGTGTAGAGAAACCAAGCGGCAGCCACCACCAGTGTTGTTT	22	+	38415607-38415656	Homo sapiens calcium channel, voltage-dependent, T type, alpha 1I subunit (CACNA1I), transcript variant 2, mRNA.	A protein complex that forms a transmembrane channel through which calcium ions may pass in response to changes in membrane potential [goid 5891] [evidence NAS]; Double layer of lipid molecules that encloses all cells, and, in eukaryotes, many organelles; may be a single or double lipid bilayer; also includes associated proteins [goid 16020] [evidence IEA]; Penetrating at least one phospholipid b…	The directed movement of charged atoms or small charged molecules into, out of, within or between cells [goid 6811] [evidence IEA]; The directed movement of calcium (Ca) ions into, out of, within or between cells [goid 6816] [evidence NAS]; The cascade of processes by which a signal interacts with a receptor, causing a change in the level or activity of a second messenger or other downstream targ…	Catalysis of the transmembrane transfer of an ion by a voltage-gated channel. An ion is an atom or group of atoms carrying an electric charge by virtue of having gained or lost one or more electrons [goid 5244] [evidence IEA]; Interacting selectively with calcium ions (Ca2+) [goid 5509] [evidence IEA]; Catalysis of the transmembrane transfer of a calcium ion by a low voltage-gated channel [goid 8…	KIAA1120; Cav3.3	7.35031	0.73832	5.52199	9.91586e-06	0.00145899	3.47211
ABAT	1230592	Homo sapiens	ILMN_12348	ABAT		96304804	NM_000663.3	ABAT	ILMN_1805104	1230592	A	4935	AACTCAGCAGAAGCTGGTAAAAACATGGGGAGCCCGGAGGACAGGCTGCT	16	+	8785405-8785454	Homo sapiens 4-aminobutyrate aminotransferase (ABAT), nuclear gene encoding mitochondrial protein, transcript variant 2, mRNA.	A semiautonomous, self replicating organelle that occurs in varying numbers, shapes, and sizes in the cytoplasm of virtually all eukaryotic cells. It is notably the site of tissue respiration [goid 5739] [evidence ISS]; The gel-like material, with considerable fine structure, that lies in the matrix space, or lumen, of a mitochondrion. It contains the enzymes of the tricarboxylic acid cycle and, …	The specific actions or reactions of an organism in response to external or internal stimuli. Patterned activity of a whole organism in a manner dependent upon some combination of that organism's internal state and external conditions [goid 7610] [pmid 11918424] [evidence NAS]; The chemical reactions and pathways resulting in the breakdown of gamma-aminobutyric acid (GABA, 4-aminobutyrate), an am…	Catalysis of the reaction: 4-aminobutanoate + amino group acceptor = succinate semialdehyde + amino acid [goid 3867] [pmid 15528998] [evidence IDA]; Catalysis of the transfer of a group, e.g. a methyl group, glycosyl group, acyl group, phosphorus-containing, or other groups, from one compound (generally regarded as the donor) to another compound (generally regarded as the acceptor). Transferase i…	NPD009; GABAT; GABA-AT	9.42269	0.746616	5.89202	3.87878e-06	0.000651952	4.38239
SEMA3G	2260154	Homo sapiens	ILMN_178812	SEMA3G		9910361	NM_020163.1	SEMA3G	ILMN_1676067	2260154	S	4279	GGCTCCAGGCAGGGTCCTCTGGGAAGTTACTCTAGAAAACGAAGGGAGGA	3	-	52467639-52467688	Homo sapiens sema domain, immunoglobulin domain (Ig), short basic domain, secreted, (semaphorin) 3G (SEMA3G), mRNA.	The space external to the outermost structure of a cell. For cells without external protective or external encapsulating structures this refers to space outside of the plasma membrane. This term covers the host cell environment outside an intracellular parasite [goid 5576] [evidence IEA]; Double layer of lipid molecules that encloses all cells, and, in eukaryotes, many organelles; may be a single…	The biological process whose specific outcome is the progression of a multicellular organism over time from an initial condition (e.g. a zygote or a young adult) to a later condition (e.g. a multicellular animal or an aged adult) [goid 7275] [evidence IEA]	Combining with an extracellular or intracellular messenger to initiate a change in cell activity [goid 4872] [evidence IEA]	MGC119473; FLJ00014; sem2	6.30102	0.747388	5.31746	1.67322e-05	0.00227746	2.96489
LOC653994	130142	Homo sapiens	ILMN_38337	LOC653994		89026095	XM_944429.1	LOC653994	ILMN_1737586	130142	A	12	CGGAGACGGCAAATGGCGGACTTCGACACCTACGACGATCGGGCCTACAG				PREDICTED: Homo sapiens similar to Eukaryotic translation initiation factor 4H (eIF-4H) (Williams-Beuren syndrome chromosome region 1 protein homolog), transcript variant 2 (LOC653994), mRNA.					8.91172	0.748037	5.23606	2.06208e-05	0.00267361	2.76238
NXT1	4780398	Homo sapiens	ILMN_26865	NXT1		20127526	NM_013248.2	NXT1	ILMN_1760280	4780398	S	905	TTCTGTTGTTGCGGAGACACTGCAGACTCCACTGTGCCGAGGTTGAACTC	20	+	23283196-23283245	Homo sapiens NTF2-like export factor 1 (NXT1), mRNA.	The living contents of a cell; the matter contained within (but not including) the plasma membrane, usually taken to exclude large vacuoles and masses of secretory or ingested material. In eukaryotes it includes the nucleus and cytoplasm [goid 5622] [evidence IEA]; A membrane-bounded organelle of eukaryotic cells in which chromosomes are housed and replicated. In most cells, the nucleus contains …	The directed movement of RNA from the nucleus to the cytoplasm [goid 6405] [evidence IEA]; The directed movement of a protein from the nucleus into the cytoplasm [goid 6611] [evidence IEA]; The directed movement of proteins into, out of, within or between cells [goid 15031] [evidence IEA]	Interacting selectively with any protein or protein complex (a complex of two or more proteins that may include other nonprotein molecules) [goid 5515] [pmid 11566096] [evidence IPI]; Interacting selectively with Ran, a conserved Ras-like GTP-binding protein, implicated in nucleocytoplasmic transport, cell cycle progression, spindle assembly, nuclear organization and nuclear envelope (NE) assembl…	P15; MTR2	11.1967	0.754795	6.04202	2.66027e-06	0.00047414	4.74808
CCDC110	4560433	Homo sapiens	ILMN_15423	CCDC110		22749514	NM_152775.1	CCDC110	ILMN_2163206	4560433	S	2449	CTCACGAAGATACTTCTAGTCCTCAGAGTAGGCCTTTGGCTTCGGATTTG	4	-	186616276-186616325	Homo sapiens coiled-coil domain containing 110 (CCDC110), mRNA.	A membrane-bounded organelle of eukaryotic cells in which chromosomes are housed and replicated. In most cells, the nucleus contains all of the cell's chromosomes except the organellar chromosomes, and is the site of RNA synthesis and processing. In some species, or in specialized cell types, RNA metabolism or DNA replication may be absent [goid 5634] [evidence IEA]			MGC33607; KMHN1; KM-HN-1	6.88326	0.755625	5.41736	1.29546e-05	0.00182644	3.21293
CDCA7	2070520	Homo sapiens	ILMN_33249	CDCA7		88999585	NM_031942.4	CDCA7	ILMN_1737184	2070520	A	2475	CTCTGCCAGTCTAGTTTCTGGGCAGGTTTCCTGTGTCAGTATTCCCCCTC	2	+	173941629-173941678	Homo sapiens cell division cycle associated 7 (CDCA7), transcript variant 1, mRNA.	A membrane-bounded organelle of eukaryotic cells in which chromosomes are housed and replicated. In most cells, the nucleus contains all of the cell's chromosomes except the organellar chromosomes, and is the site of RNA synthesis and processing. In some species, or in specialized cell types, RNA metabolism or DNA replication may be absent [goid 5634] [pmid 11598121] [evidence IDA]	The synthesis of either RNA on a template of DNA or DNA on a template of RNA [goid 6350] [evidence IEA]; Any process that modulates the frequency, rate or extent of DNA-dependent transcription [goid 6355] [evidence IEA]; Any process that modulates the frequency, rate or extent of cell proliferation [goid 42127] [pmid 11598121] [evidence IDA]		MGC34109; JPO1; FLJ14736; FLJ14722	9.4114	0.757525	5.98125	3.09861e-06	0.000544053	4.60017
LOC100129697	4590672	Homo sapiens	ILMN_343907	LOC100129697		169210098	XM_001715229.1	LOC100129697	ILMN_3263290	4590672	M	910	CACAGAGGGTCAGAGTGTTGGCACCTGTCTTCCGGATCTGTTCACCCCTC	16	+	87544937-87544986	PREDICTED: Homo sapiens hypothetical protein LOC100129697 (LOC100129697), mRNA.					8.42657	0.759556	6.06902	2.48628e-06	0.0004465	4.81367
SLC25A25	10487	Homo sapiens	ILMN_15060	SLC25A25		56699400	NM_052901.2	SLC25A25	ILMN_1791728	10487	A	3018	CTGCCCTTGCTTAACAATGCCGGCCAACTGGCGACCTCACGGTTGCACTT	9	+	129911123-129911172	Homo sapiens solute carrier family 25 (mitochondrial carrier; phosphate carrier), member 25 (SLC25A25), nuclear gene encoding mitochondrial protein, transcript variant 1, mRNA.	A semiautonomous, self replicating organelle that occurs in varying numbers, shapes, and sizes in the cytoplasm of virtually all eukaryotic cells. It is notably the site of tissue respiration [goid 5739] [evidence IEA]; The inner, i.e. lumen-facing, lipid bilayer of the mitochondrial envelope. It is highly folded to form cristae [goid 5743] [evidence IEA]; Double layer of lipid molecules that enc…	The directed movement of substances (such as macromolecules, small molecules, ions) into, out of, within or between cells, or within a multicellular organism [goid 6810] [evidence IEA]	The selective, often stoichiometric, interaction of a molecule with one or more specific sites on another molecule [goid 5488] [evidence IEA]; Interacting selectively with calcium ions (Ca2+) [goid 5509] [evidence IEA]	MGC105138; KIAA1896; SCAMC-2; RP11-395P17.4; MCSC; MGC119517; MGC119514; MGC119516; MGC119515; PCSCL	9.50677	0.759703	5.91949	3.61932e-06	0.000612703	4.44953
CXXC5	1050279	Homo sapiens	ILMN_166144	CXXC5		158261989	NM_016463.7	CXXC5	ILMN_3307729	1050279	S	1295	TGTCACTGCTCGTGTGGTCTCCAGCAAGGGATTCGGGCGAAGACAAACGG	5	+	139041167-139041216	Homo sapiens CXXC finger 5 (CXXC5), mRNA.			Interacting selectively with DNA (deoxyribonucleic acid) [goid 3677] [evidence IEA]; Interacting selectively with zinc (Zn) ions [goid 8270] [evidence IEA]; Interacting selectively with any metal ion [goid 46872] [evidence IEA]	HSPC195	11.1032	0.761587	5.70214	6.26983e-06	0.00100044	3.91664
ACOT4	4780709	Homo sapiens	ILMN_5812	ACOT4		63999751	NM_152331.2	ACOT4	ILMN_1764321	4780709	S	1445	TGCCTGGAAGCAAATTCTAGCCTTCTTCTGCAAACACCTGGGAGGTACCC	14	+	73132036-73132085	Homo sapiens acyl-CoA thioesterase 4 (ACOT4), mRNA.	A small, dense body one or more of which are present in the nucleus of eukaryotic cells. It is rich in RNA and protein, is not bounded by a limiting membrane, and is not seen during mitosis. Its prime function is the transcription of the nucleolar DNA into 45S ribosomal-precursor RNA, the processing of this RNA into 5.8S, 18S, and 28S components of ribosomal RNA, and the association of these comp…	The chemical reactions and pathways involving fatty acids with a chain length of C18 or greater [goid 38] [pmid 16940157] [evidence IDA]; The chemical reactions and pathways involving long-chain fatty acids, aliphatic compounds having a terminal carboxyl group and with a chain length of C12-18 [goid 1676] [pmid 16940157] [evidence IDA]; The chemical reactions and pathways involving succinyl-CoA, …	Catalysis of the reaction: a carboxylic ester + H2O = an alcohol + a carboxylic anion [goid 4091] [evidence IEA]; Catalysis of the reaction: palmitoyl-CoA + H2O = CoA + palmitate [goid 16290] [evidence IEA]; Catalysis of the hydrolysis of various bonds, e.g. C-O, C-N, C-C, phosphoric anhydride bonds, etc. Hydrolase is the systematic name for any enzyme of EC class 3 [goid 16787] [evidence IEA]; C…	PTE-Ib; PTE2B; PTE1B	9.71374	0.768247	5.96865	3.19823e-06	0.000555352	4.56949
PPP2R2C	3450047	Homo sapiens	ILMN_15268	PPP2R2C		109255253	NM_181876.2	PPP2R2C	ILMN_2401344	3450047	A	3931	TGGTGGTCAAGTTGTCAGCCCTGATCAGTTTGGACTCTGTAACTCATAGG	4	-	6373966-6374015	Homo sapiens protein phosphatase 2 (formerly 2A), regulatory subunit B, gamma isoform (PPP2R2C), transcript variant 2, mRNA.	A heterodimer with protein serine/threonine phosphatase activity that is polycation-stimulated (PCS), being directly stimulated by protamine, polylysine, or histone H1; it constitutes a subclass of several enzymes activated by different histones and polylysine, and consists of catalytic and regulatory subunits [goid 159] [pmid 10945473] [evidence NAS]; A heterodimer with protein serine/threonine …	The cascade of processes by which a signal interacts with a receptor, causing a change in the level or activity of a second messenger or other downstream target, and ultimately effecting a change in the functioning of the cell [goid 7165] [evidence NAS]; The cascade of processes by which a signal interacts with a receptor, causing a change in the level or activity of a second messenger or other d…	Modulation of the activity of the enzyme protein phosphatase type 2A [goid 8601] [pmid 10945473] [evidence NAS]; Modulation of the activity of the enzyme protein phosphatase type 2A [goid 8601] [evidence IEA]; Modulation of the activity of the enzyme protein phosphatase type 2A [goid 8601] [evidence IEA]	PR55G; MGC33570; IMYPNO; IMYPNO1; PR52	10.2054	0.771479	6.11392	2.22209e-06	0.000402114	4.92259
ZNF185	6840674	Homo sapiens	ILMN_6837	ZNF185		148298721	NM_007150.2	ZNF185	ILMN_1802888	6840674	S	4004	GCAGGACCAGTGGATGAAAGGCAAGGTAAAGAGGCCCAAGATAGGCTGGC	X	+	151892370-151892419	Homo sapiens zinc finger protein 185 (LIM domain) (ZNF185), mRNA.	A membrane-bounded organelle of eukaryotic cells in which chromosomes are housed and replicated. In most cells, the nucleus contains all of the cell's chromosomes except the organellar chromosomes, and is the site of RNA synthesis and processing. In some species, or in specialized cell types, RNA metabolism or DNA replication may be absent [goid 5634] [evidence IEA]; All of the contents of a cell…		Interacting selectively with zinc (Zn) ions [goid 8270] [pmid 9268636] [evidence TAS]; Interacting selectively with any metal ion [goid 46872] [evidence IEA]; Interacting selectively with zinc (Zn) ions [goid 8270] [evidence IEA]; Interacting selectively with any metal ion [goid 46872] [evidence IEA]		9.25681	0.771954	5.57331	8.69982e-06	0.00133409	3.59898
ZCCHC17	2450280	Homo sapiens	ILMN_164919	ZCCHC17		21361575	NM_016505.2	ZCCHC17	ILMN_1761844	2450280	S	1252	TGGACCCTTCCTATTGGTCTGTCCTGGGCCAACTGGTGGGTGATCTCTGC	1	+	31610017-31610066	Homo sapiens zinc finger, CCHC domain containing 17 (ZCCHC17), mRNA.	A membrane-bounded organelle of eukaryotic cells in which chromosomes are housed and replicated. In most cells, the nucleus contains all of the cell's chromosomes except the organellar chromosomes, and is the site of RNA synthesis and processing. In some species, or in specialized cell types, RNA metabolism or DNA replication may be absent [goid 5634] [evidence IEA]; A macromolecular complex cont…		Interacting selectively with an RNA molecule or a portion thereof [goid 3723] [evidence IEA]; Interacting selectively with zinc (Zn) ions [goid 8270] [evidence IEA]; Interacting selectively with any metal ion [goid 46872] [evidence IEA]	pNO40; PS1D; HSPC251; RP11-266K22.1	9.11546	0.772014	6.17826	1.89243e-06	0.000351895	5.07829
TRIM8	940435	Homo sapiens	ILMN_22610	TRIM8		148596967	NM_030912.2	TRIM8	ILMN_1746704	940435	S	2570	GAGGGGCTGCCCGGAGTTGGGTCCTTGCCTGGATTTTGACACAGCAACTT	10	+	104407199-104407248	Homo sapiens tripartite motif-containing 8 (TRIM8), mRNA.	The part of a cell or its extracellular environment in which a gene product is located. A gene product may be located in one or more parts of a cell and its location may be as specific as a particular macromolecular complex, that is, a stable, persistent association of macromolecules that function together [goid 5575] [evidence ND ]; A membrane-bounded organelle of eukaryotic cells in which chrom…	Any process specifically pertinent to the functioning of integrated living units: cells, tissues, organs, and organisms. A process is a collection of molecular events with a defined beginning and end [goid 8150] [evidence ND ]	Interacting selectively with any protein or protein complex (a complex of two or more proteins that may include other nonprotein molecules) [goid 5515] [evidence IEA]; Interacting selectively with zinc (Zn) ions [goid 8270] [pmid 11118312] [evidence NAS]; Interacting selectively with any metal ion [goid 46872] [evidence IEA]	RNF27; GERP	10.7606	0.772874	6.15324	2.01428e-06	0.000371628	5.01779
AMD1	3870619	Homo sapiens	ILMN_21529	AMD1		74275345	NM_001634.4	AMD1	ILMN_1667994	3870619	I	572	ACCACCCTCTTGCTGAAAGCACTGGTTCCCCTGTTGAAGCTTGCTAGGGA	6	+	111210112-111210161	Homo sapiens adenosylmethionine decarboxylase 1 (AMD1), transcript variant 1, mRNA.	The part of a cell or its extracellular environment in which a gene product is located. A gene product may be located in one or more parts of a cell and its location may be as specific as a particular macromolecular complex, that is, a stable, persistent association of macromolecules that function together [goid 5575] [evidence ND ]	The chemical reactions and pathways resulting in the formation of spermine, a polybasic amine found in human sperm, in ribosomes and in some viruses and involved in nucleic acid packaging [goid 6597] [evidence IEA]; The chemical reactions and pathways resulting in the formation of spermidine, N-(3-aminopropyl)-1,4-diaminobutane [goid 8295] [evidence IEA]; The chemical reactions and pathways resul…	Catalysis of the reaction: S-adenosyl-L-methionine = (5-deoxy-5-adenosyl)(3-aminopropyl) methylsulfonium salt + CO2 [goid 4014] [evidence IEA]; Catalysis of the reaction: S-adenosyl-L-methionine = (5-deoxy-5-adenosyl)(3-aminopropyl) methylsulfonium salt + CO2 [goid 4014] [evidence IEA]; Catalysis of the reaction: S-adenosyl-L-methionine = (5-deoxy-5-adenosyl)(3-aminopropyl) methylsulfonium salt +…	ADOMETDC; AMD; DKFZp313L1234; FLJ26964	8.67226	0.773721	4.88042	5.15602e-05	0.00573478	1.87505
CUEDC1	1300228	Homo sapiens	ILMN_13904	CUEDC1		8923664	NM_017949.1	CUEDC1	ILMN_1676665	1300228	S	2114	GCAGCAGCCAATTACAGCCCCTTTTGTAGCCGGGCGTTCCTATGGTCAAA	17	-	55940366-55940415	Homo sapiens CUE domain containing 1 (CUEDC1), mRNA.				DKFZp547L163; FLJ20739	8.86635	0.77481	5.95629	3.29922e-06	0.000568706	4.53934
C2ORF18	830176	Homo sapiens	ILMN_39582	C2ORF18		90669383	NM_017877.3	C2orf18	ILMN_1812688	830176	S	2782	CTGGGCAACAGAGTGAAACCTGTCCCTGTTTTCCTGCTCTTACTCTCACC	2	+	26856473-26856522	Homo sapiens chromosome 2 open reading frame 18 (C2orf18), mRNA.	A cytoplasmic, membrane-bounded organelle that is found in most animal cells and that contains a variety of hydrolases, most of which have their maximal activities in the pH range 5-6. The contained enzymes display latency if properly isolated. About 40 different lysosomal hydrolases are known and lysosomes have a great variety of morphologies and functions [goid 5764] [evidence IEA]; Double laye…			FLJ20555	8.62084	0.7769	6.15886	1.98622e-06	0.000367887	5.03139
UST	7380338	Homo sapiens	ILMN_13470	UST		5032218	NM_005715.1	UST	ILMN_1700024	7380338	S	3723	ACTTACAGGGCCTTAATGTTATTTTGTCCCAGCCAACACCCTCTAGGTCC	6	+	149439344-149439393	Homo sapiens uronyl-2-sulfotransferase (UST), mRNA.	The lipid bilayer surrounding any of the compartments of the Golgi apparatus [goid 139] [evidence IEA]; A compound membranous cytoplasmic organelle of eukaryotic cells, consisting of flattened, ribosome-free vesicles arranged in a more or less regular stack. The Golgi apparatus differs from the endoplasmic reticulum in often having slightly thicker membranes, appearing in sections as a characteri…	The addition of a sulfate group as an ester to a protein amino acid [goid 6477] [pmid 10187838] [evidence TAS]	Catalysis of the transfer of a sulfate group from 3'-phosphoadenosine 5'-phosphosulfate to the hydroxyl group of an acceptor, producing the sulfated derivative and 3'-phosphoadenosine 5'-phosphate [goid 8146] [pmid 10187838] [evidence TAS]; Catalysis of the transfer of a group, e.g. a methyl group, glycosyl group, acyl group, phosphorus-containing, or other groups, from one compound (generally re…	2OST	7.6066	0.779041	5.97221	3.16978e-06	0.000554488	4.57815
ECE2	4230368	Homo sapiens	ILMN_175313	ECE2		41281432	NM_014693.2	ECE2	ILMN_2275248	4230368	I	222	AGTGTGGACTACTCATCAGTCGTGGTGGCTGCCATGCAGGCTCGCCATGC	3	+	185458014-185458046:185458047-185458063	Homo sapiens endothelin converting enzyme 2 (ECE2), transcript variant 1, mRNA.	The lipid bilayer surrounding any of the compartments of the Golgi apparatus [goid 139] [evidence IEA]; A compound membranous cytoplasmic organelle of eukaryotic cells, consisting of flattened, ribosome-free vesicles arranged in a more or less regular stack. The Golgi apparatus differs from the endoplasmic reticulum in often having slightly thicker membranes, appearing in sections as a characteri…	The hydrolysis of a peptide bond or bonds within a protein [goid 6508] [evidence IEA]; Any process that mediates the transfer of information from one cell to another [goid 7267] [pmid 11718899] [evidence TAS]; The process whose specific outcome is the progression of the brain over time, from its formation to the mature structure. The brain is one of the two components of the central nervous syste…	Catalysis of the hydrolysis of internal, alpha-peptide bonds in a polypeptide chain by a mechanism in which water acts as a nucleophile, one or two metal ions hold the water molecule in place, and charged amino acid side chains are ligands for the metal ions [goid 4222] [pmid 11718899] [evidence IDA]; Catalysis of the transfer of a methyl group to an acceptor molecule [goid 8168] [evidence IEA]; …	MGC2408; KIAA0604	8.5434	0.779286	6.00598	2.91197e-06	0.000515113	4.66042
LRIG1	5090408	Homo sapiens	ILMN_3319	LRIG1		54607117	NM_015541.2	LRIG1	ILMN_2128795	5090408	S	4434	CAAGGTCCTTCAAATGTTCCTTTGGCCAAAAGCTGAAGGGAGTTACTGAG	3	-	66512493-66512542	Homo sapiens leucine-rich repeats and immunoglobulin-like domains 1 (LRIG1), mRNA.	Double layer of lipid molecules that encloses all cells, and, in eukaryotes, many organelles; may be a single or double lipid bilayer; also includes associated proteins [goid 16020] [evidence IEA]; Penetrating at least one phospholipid bilayer of a membrane. May also refer to the state of being buried in the bilayer with no exposure outside the bilayer. When used to describe a protein, indicates …		Interacting selectively with any protein or protein complex (a complex of two or more proteins that may include other nonprotein molecules) [goid 5515] [evidence IEA]; Interacting selectively with any protein or protein complex (a complex of two or more proteins that may include other nonprotein molecules) [goid 5515] [evidence IEA]	LIG-1; LIG1; DKFZP586O1624	8.97751	0.781351	6.27541	1.4861e-06	0.000290041	5.31259
NCOR2	4180204	Homo sapiens	ILMN_178497	NCOR2		116256444	NM_001077261.1	NCOR2	ILMN_1698419	4180204	S	8164	CGTTGCCGCAGCGGTGGGAAGGAAAGGCAGATGTAAATGATGTGTTGGTT	12	-	124809270-124809319	Homo sapiens nuclear receptor co-repressor 2 (NCOR2), transcript variant 2, mRNA.	A membrane-bounded organelle of eukaryotic cells in which chromosomes are housed and replicated. In most cells, the nucleus contains all of the cell's chromosomes except the organellar chromosomes, and is the site of RNA synthesis and processing. In some species, or in specialized cell types, RNA metabolism or DNA replication may be absent [goid 5634] [pmid 10097068] [evidence TAS]; A small, dens…	Any process that modulates the frequency, rate or extent of DNA-dependent transcription [goid 6355] [evidence IEA]	Interacting selectively with DNA (deoxyribonucleic acid) [goid 3677] [evidence IEA]; The function of a transcription cofactor that represses transcription from a RNA polymerase II promoter; does not bind DNA itself [goid 3714] [pmid 7566127] [evidence TAS]; Interacting selectively with the Notch (N) protein, a surface receptor [goid 5112] [pmid 10713164] [evidence IPI]; Interacting selectively wi…	TNRC14; SMRTE-tau; SMRT; TRAC1; CTG26; SMRTE; TRAC-1	9.96471	0.782828	5.79999	4.89335e-06	0.000802493	4.15704
CYP4F22	1780279	Homo sapiens	ILMN_20313	CYP4F22		142377118	NM_173483.2	CYP4F22	ILMN_1708303	1780279	S	2300	AGACTGCTCAGGCGTGAGGCTGGATCGTAGGGTTCGAGGCTGCTTGCTTT				Homo sapiens cytochrome P450, family 4, subfamily F, polypeptide 22 (CYP4F22), mRNA.	The irregular network of unit membranes, visible only by electron microscopy, that occurs in the cytoplasm of many eukaryotic cells. The membranes form a complex meshwork of tubular channels, which are often expanded into slitlike cavities called cisternae. The ER takes two forms, rough (or granular), with ribosomes adhering to the outer surface, and smooth (with no ribosomes attached) [goid 5783…	The process of removal or addition of one or more electrons with or without the concomitant removal or addition of a proton or protons [goid 55114] [evidence IEA]	Catalysis of the incorporation of one atom from molecular oxygen into a compound and the reduction of the other atom of oxygen to water [goid 4497] [evidence IEA]; Interacting selectively with iron (Fe) ions [goid 5506] [evidence IEA]; Any molecular entity that serves as an electron acceptor and electron donor in an electron transport system [goid 9055] [evidence IEA]; Interacting selectively wit…	FLJ39501	7.65304	0.785315	5.74937	5.56236e-06	0.000893591	4.03276
NBPF1	6480561	Homo sapiens	ILMN_163270	NBPF1		92110018	NM_017940.2	NBPF1	ILMN_2295987	6480561	I	4446	CGCCCTTGACGTGGACAATAGGTTTCTTACTTTGATGGGAACAAGTCTCC				Homo sapiens neuroblastoma breakpoint family, member 1 (NBPF1), mRNA. XM_934962 XM_934964 XM_934966 XM_934967 XM_934969 XM_934972 XM_934973 XM_934974 XM_934975 XM_934976 XM_934978	All of the contents of a cell excluding the plasma membrane and nucleus, but including other subcellular structures [goid 5737] [evidence IEA]			FLJ20719; AB14; AB23; NBG; AB13; KIAA1693; NBPF; AD2	7.65798	0.787305	6.18482	1.86172e-06	0.000348932	5.09415
FGD3	5270619	Homo sapiens	ILMN_6304	FGD3		134133264	NM_033086.2	FGD3	ILMN_1772686	5270619	S	3262	CTGAGTGGCAGGCGCATGAGATTTGTGGCTGTTCCTGATGCTAGTGGCAC	9	+	94838248-94838297	Homo sapiens FYVE, RhoGEF and PH domain containing 3 (FGD3), transcript variant 2, mRNA.	Projection at the leading edge of a crawling cell; the protrusions are supported by a microfilament meshwork [goid 1726] [evidence ISS]; The living contents of a cell; the matter contained within (but not including) the plasma membrane, usually taken to exclude large vacuoles and masses of secretory or ingested material. In eukaryotes it includes the nucleus and cytoplasm [goid 5622] [evidence IE…	A process that is carried out at the cellular level which results in the formation, arrangement of constituent parts, or disassembly of cytoskeletal structures [goid 7010] [evidence ISS]; Any process that modulates the surface configuration of a cell [goid 8360] [evidence ISS]; A process that is carried out at the cellular level which results in the formation, arrangement of constituent parts, or…	Stimulates the exchange of guanyl nucleotides by a GTPase. Under normal cellular physiological conditions, the concentration of GTP is higher than that of GDP, favoring the replacement of GDP by GTP in association with the GTPase [goid 5085] [evidence ISS]; Stimulates the exchange of guanyl nucleotides by a GTPase of the Rho family. Under normal cellular physiological conditions, the concentratio…	MGC117260; FLJ00004; ZFYVE5	8.07981	0.790405	5.84172	4.40357e-06	0.00072722	4.25932
MAPT	2630176	Homo sapiens	ILMN_3284	MAPT		82534391	NM_016841.2	MAPT	ILMN_2310814	2630176	A	5210	GCACTGGCCTAGAGCCTCACCTCCTAATAGACTTAGCCCCATGAGTTTGC	17	+	41461293-41461342	Homo sapiens microtubule-associated protein tau (MAPT), transcript variant 4, mRNA.	All of the contents of a cell excluding the plasma membrane and nucleus, but including other subcellular structures [goid 5737] [evidence IEA]; That part of the cytoplasm that does not contain membranous or particulate subcellular components [goid 5829] [pmid 10747907] [evidence TAS]; Any of the various filamentous elements that form the internal framework of cells, and typically remain after tre…	A process that is carried out at the cellular level which results in the formation, arrangement of constituent parts, or disassembly of cytoskeletal structures comprising microtubules and their associated proteins [goid 226] [evidence ISS]; A process that is carried out at the cellular level which results in the formation, arrangement of constituent parts, or disassembly of cytoskeletal structure…	The action of a molecule that contributes to the structural integrity of a cytoskeletal structure [goid 5200] [pmid 2498079] [evidence TAS]; Interacting selectively with any protein or protein complex (a complex of two or more proteins that may include other nonprotein molecules) [goid 5515] [evidence IEA]; Interacting selectively with microtubules, filaments composed of tubulin monomers [goid 80…	MTBT2; MAPTL; FTDP-17; DDPAC; MGC138549; TAU; MSTD; FLJ31424; PPND; MTBT1	8.66466	0.790406	6.1854	1.85903e-06	0.000348932	5.09555
GAD1	1440477	Homo sapiens	ILMN_4673	GAD1		58331244	NM_013445.3	GAD1	ILMN_1660973	1440477	I	1156	TGCACACATGGTTTCCAAGGGTCTTCCTCCTAAATTTCCAGGGGCCTCCC	2	+	171407416-171407465	Homo sapiens glutamate decarboxylase 1 (brain, 67kDa) (GAD1), transcript variant GAD25, mRNA.	The living contents of a cell; the matter contained within (but not including) the plasma membrane, usually taken to exclude large vacuoles and masses of secretory or ingested material. In eukaryotes it includes the nucleus and cytoplasm [goid 5622] [pmid 10671565] [evidence IDA]; All of the contents of a cell excluding the plasma membrane and nucleus, but including other subcellular structures […	The chemical reactions and pathways resulting in the formation of succinate from glutamate. Also known as GABA (gamma-aminobutyrate) shunt since it channels glutamate into the TCA cycle bypassing two steps of that cycle. There are three enzymes involved in the GABA shunt: glutamate decarboxylase (GAD), GABA aminotransferase (GABA-TA), and succinate semialdehyde dehydrogenase (SSADH). These three …	Catalysis of the reaction: L-glutamate = 4-aminobutanoate + CO2 [goid 4351] [pmid 10671565] [evidence IDA]; Interacting selectively with any protein or protein complex (a complex of two or more proteins that may include other nonprotein molecules) [goid 5515] [pmid 10671565] [evidence IPI]; Catalysis of the cleavage of C-C, C-O, C-N and other bonds by other means than by hydrolysis or oxidation, …	SCP; FLJ45882; GAD	8.47668	0.795015	5.58089	8.53355e-06	0.00131286	3.6177
UGCG	3800647	Homo sapiens	ILMN_26228	UGCG		4507810	NM_003358.1	UGCG	ILMN_1736939	3800647	S	1409	AAGCTGGAGAACTGGTCGCTACAGATTACGCTGTGGGGGTACAGCAGAGG	9	+	113735032-113735081	Homo sapiens UDP-glucose ceramide glucosyltransferase (UGCG), mRNA.	That fraction of cells, prepared by disruptive biochemical methods, that includes the plasma and other membranes [goid 5624] [pmid 8643456] [evidence TAS]; The irregular network of unit membranes, visible only by electron microscopy, that occurs in the cytoplasm of many eukaryotic cells. The membranes form a complex meshwork of tubular channels, which are often expanded into slitlike cavities cal…	The chemical reactions and pathways resulting in the formation of glucosylceramides, any compound formed by the replacement of the glycosidic hydroxyl group of a cyclic form of glucose by a ceramide group [goid 6679] [pmid 8643456] [evidence TAS]; The chemical reactions and pathways resulting in the formation of glycosphingolipid, a compound with residues of sphingoid and at least one monosacchar…	Catalysis of the reaction: UDP-glucose + N-acylsphingosine = UDP + D-glucosyl-N-acylsphingosine [goid 8120] [pmid 8643456] [evidence TAS]; Catalysis of the transfer of a glycosyl group from one compound (donor) to another (acceptor) [goid 16757] [evidence IEA]	GCS	9.06516	0.797618	5.90276	3.77518e-06	0.000636805	4.40865
LOC100129697	3800592	Homo sapiens	ILMN_339667	LOC100129697		169209562	XM_001732822.1	LOC100129697	ILMN_3182069	3800592	A	1126	CACAGAGGGTCAGAGTGTTGGCACCTGTCTTCCGGGTCTGTTCACCCGTC				PREDICTED: Homo sapiens hypothetical protein LOC100129697 (LOC100129697), mRNA.					8.37158	0.799388	6.26656	1.51912e-06	0.000295266	5.29129
GFOD1	5720059	Homo sapiens	ILMN_17617	GFOD1		142345852	NM_018988.2	GFOD1	ILMN_1778240	5720059	S	2849	GAGGGTAAAGTGAGCCTAGCCAGGAGGTGTTTGGGGCTCTATCGCGCATC	6	-	13472811-13472860	Homo sapiens glucose-fructose oxidoreductase domain containing 1 (GFOD1), mRNA.	The space external to the outermost structure of a cell. For cells without external protective or external encapsulating structures this refers to space outside of the plasma membrane. This term covers the host cell environment outside an intracellular parasite [goid 5576] [evidence IEA]	The process of removal or addition of one or more electrons with or without the concomitant removal or addition of a proton or protons [goid 55114] [evidence IEA]	The selective, often stoichiometric, interaction of a molecule with one or more specific sites on another molecule [goid 5488] [evidence IEA]; Any molecular entity that serves as an electron acceptor and electron donor in an electron transport system [goid 9055] [evidence IEA]; Catalysis of an oxidation-reduction (redox) reaction, a reversible chemical reaction in which the oxidation state of an …		8.84021	0.799535	6.22856	1.66962e-06	0.000319262	5.19972
MCM7	730274	Homo sapiens	ILMN_1986	MCM7		33469967	NM_005916.3	MCM7	ILMN_1704702	730274	I	442	AGATTCTCAGCTTCCCCAGGAGCAAGACCTCTGAGCCCGCCAAGCGCGGC	7	-	99698936-99698985	Homo sapiens minichromosome maintenance complex component 7 (MCM7), transcript variant 1, mRNA.	A membrane-bounded organelle of eukaryotic cells in which chromosomes are housed and replicated. In most cells, the nucleus contains all of the cell's chromosomes except the organellar chromosomes, and is the site of RNA synthesis and processing. In some species, or in specialized cell types, RNA metabolism or DNA replication may be absent [goid 5634] [evidence IEA]; All of the contents of a cell…	The process by which DNA replication is started; this involves the separation of a stretch of the DNA double helix, the recruitment of DNA polymerases and the initiation of polymerase action [goid 6270] [evidence IEA]; The process whereby new strands of DNA are synthesized. The template for replication can either be an existing DNA molecule or RNA [goid 6260] [pmid 12791985] [evidence EXP]; The p…	Interacting selectively with a nucleotide, any compound consisting of a nucleoside that is esterified with (ortho)phosphate or an oligophosphate at any hydroxyl group on the ribose or deoxyribose moiety [goid 166] [evidence IEA]; Interacting selectively with DNA (deoxyribonucleic acid) [goid 3677] [evidence IEA]; Interacting selectively with ATP, adenosine 5'-triphosphate, a universally important…	MCM2; CDC47; P1.1-MCM3; P1CDC47; CDABP0042; P85MCM; PNAS-146	7.49508	0.804745	5.2102	2.20374e-05	0.00279798	2.698
MBOAT1	5490414	Homo sapiens	ILMN_169681	MBOAT1		122937403	NM_001080480.1	MBOAT1	ILMN_1764082	5490414	A	2689	GAGCTGAAGAGGGGCTGCTGTTTTCCGAATGTTTTCCATTTCACAGGCGC	6	-	20209754-20209803	Homo sapiens membrane bound O-acyltransferase domain containing 1 (MBOAT1), mRNA.	Double layer of lipid molecules that encloses all cells, and, in eukaryotes, many organelles; may be a single or double lipid bilayer; also includes associated proteins [goid 16020] [evidence IEA]; Penetrating at least one phospholipid bilayer of a membrane. May also refer to the state of being buried in the bilayer with no exposure outside the bilayer. When used to describe a protein, indicates …		Catalysis of the generalized reaction: acyl-carrier + reactant = acyl-reactant + carrier [goid 8415] [evidence IEA]; Catalysis of the transfer of a group, e.g. a methyl group, glycosyl group, acyl group, phosphorus-containing, or other groups, from one compound (generally regarded as the donor) to another compound (generally regarded as the acceptor). Transferase is the systematic name for any en…	OACT1; dJ434O11.1; MGC44669	7.87826	0.807039	6.23041	1.66195e-06	0.000319088	5.20418
CASP7	5290465	Homo sapiens	ILMN_24813	CASP7		73623016	NM_033339.3	CASP7	ILMN_2373763	5290465	A	2126	GTGAGCTGAGACAGATAAGAGAATACCTTGGTCTCACCTATCCTGCCCTC	10	+	115479621-115479670	Homo sapiens caspase 7, apoptosis-related cysteine peptidase (CASP7), transcript variant gamma, mRNA.	All of the contents of a cell excluding the plasma membrane and nucleus, but including other subcellular structures [goid 5737] [pmid 8576161] [evidence TAS]; The lipid bilayer surrounding the endoplasmic reticulum [goid 5789] [pmid 12665508] [evidence TAS]; That part of the cytoplasm that does not contain membranous or particulate subcellular components [goid 5829] [pmid 9922454] [evidence EXP];…	The hydrolysis of a peptide bond or bonds within a protein [goid 6508] [evidence IEA]; A form of programmed cell death induced by external or internal signals that trigger the activity of proteolytic caspases, whose actions dismantle the cell and result in cell death. Apoptosis begins internally with condensation and subsequent fragmentation of the cell nucleus (blebbing) while the plasma membran…	Catalysis of the hydrolysis of internal, alpha-peptide bonds in a polypeptide chain by a mechanism in which the sulfhydryl group of a cysteine residue at the active center acts as a nucleophile [goid 4197] [evidence IEA]; Catalysis of the hydrolysis of internal, alpha-peptide bonds in a polypeptide chain by a mechanism in which the sulfhydryl group of a cysteine residue at the active center acts …	ICE-LAP3; CMH-1; MCH3	8.67977	0.808659	5.69084	6.45236e-06	0.0010261	3.88881
PLCD3	7380241	Homo sapiens	ILMN_15933	PLCD3		116284409	NM_133373.3	PLCD3	ILMN_1722798	7380241	S	2991	TCAAAGCAAGAAGGGAGCGCTGAGGCATGAAGCCCTGGGGAAACTGGCAG	17	-	43189426-43189475	Homo sapiens phospholipase C, delta 3 (PLCD3), mRNA.	All of the contents of a cell excluding the plasma membrane and nucleus, but including other subcellular structures [goid 5737] [evidence IEA]; Double layer of lipid molecules that encloses all cells, and, in eukaryotes, many organelles; may be a single or double lipid bilayer; also includes associated proteins [goid 16020] [evidence IEA]	Blood vessel formation when new vessels emerge from the proliferation of pre-existing blood vessels [goid 1525] [evidence IEA]; The process whose specific outcome is the progression of the placenta over time, from its formation to the mature structure. The placenta is an organ of metabolic interchange between fetus and mother, partly of embryonic origin and partly of maternal origin [goid 1890] […	Catalysis of the reaction: 1-phosphatidyl-1D-myo-inositol 4,5-bisphosphate + H2O = D-myo-inositol 1,4,5-trisphosphate + diacylglycerol [goid 4435] [evidence IEA]; Mediates the transfer of a signal from the outside to the inside of a cell by means other than the introduction of the signal molecule itself into the cell [goid 4871] [evidence IEA]; Interacting selectively with calcium ions (Ca2+) [go…	MGC71172	7.61318	0.814975	5.66416	6.90457e-06	0.00109067	3.82312
IL24	1660746	Homo sapiens	ILMN_24745	IL24		31317245	NM_181339.1	IL24	ILMN_2407799	1660746	A	1029	GCATGAAAATCACACTGTCTTCTGATATCTGCAGGGACAGAGCATTGGGG	1	+	205143503-205143552	Homo sapiens interleukin 24 (IL24), transcript variant 2, mRNA.	The space external to the outermost structure of a cell. For cells without external protective or external encapsulating structures this refers to space outside of the plasma membrane. This term covers the host cell environment outside an intracellular parasite [goid 5576] [evidence IEA]; The space external to the outermost structure of a cell. For cells without external protective or external en…	Any immune system process that functions in the calibrated response of an organism to a potential internal or invasive threat [goid 6955] [evidence IEA]; A form of programmed cell death induced by external or internal signals that trigger the activity of proteolytic caspases, whose actions dismantle the cell and result in cell death. Apoptosis begins internally with condensation and subsequent fr…	Functions to control the survival, growth, differentiation and effector function of tissues and cells [goid 5125] [evidence IEA]; Functions to control the survival, growth, differentiation and effector function of tissues and cells [goid 5125] [evidence IEA]	IL-24; ST16; MDA7; C49A; FISP; Mob-5; mda-7; IL10B	7.49929	0.815968	6.43885	9.91838e-07	0.000207281	5.70442
SPATS2L	7380221	Homo sapiens	ILMN_307385	SPATS2L		154426252	NM_001100422.1	SPATS2L	ILMN_1683678	7380221	S	2129	CCCTGCCCGAGGTGCTGACCCAATTCGCTGCCAAAAGAGTGTCAATCAGA	2	+	201051039-201051088	Homo sapiens spermatogenesis associated, serine-rich 2-like (SPATS2L), transcript variant 2, mRNA.	Any macromolecular complex composed of two or more polypeptide subunits, which may or may not be identical. Protein complexes may have other associated non-protein prosthetic groups, such as nucleotides, metal ions or carbohydrate groups [goid 43234] [pmid 11256614] [evidence IDA]			DNAPTP6; DKFZp564A2416	9.28535	0.817522	5.8715	4.08478e-06	0.000684142	4.3322
FRMD8	6510408	Homo sapiens	ILMN_3387	FRMD8		153285459	NM_031904.3	FRMD8	ILMN_3241870	6510408	S	3527	TTCTTCTCTGATGGGCGGGCGAGGGTGTGTTCGTGTGATGGGTTGGAGTG	11	+	64937347-64937396	Homo sapiens FERM domain containing 8 (FRMD8), mRNA.	A membrane-bounded organelle of eukaryotic cells in which chromosomes are housed and replicated. In most cells, the nucleus contains all of the cell's chromosomes except the organellar chromosomes, and is the site of RNA synthesis and processing. In some species, or in specialized cell types, RNA metabolism or DNA replication may be absent [goid 5634] [pmid 18029348] [evidence IDA]; All of the co…		The selective, often stoichiometric, interaction of a molecule with one or more specific sites on another molecule [goid 5488] [evidence IEA]	MGC31785; FKSG44; FLJ32216; FLJ90369	9.97975	0.829825	5.96246	3.24845e-06	0.000562006	4.55438
THOC5	3440167	Homo sapiens	ILMN_13820	THOC5		50959109	NM_001002878.1	THOC5	ILMN_2393169	3440167	A	2297	GGAGAAGATGTGTCTGCGGCTCTTCAGGGGTCCTAGCAGGATGAAGCCAT	22	-	29904486-29904509:29907095-29907120	Homo sapiens THO complex 5 (THOC5), transcript variant 1, mRNA.	A membrane-bounded organelle of eukaryotic cells in which chromosomes are housed and replicated. In most cells, the nucleus contains all of the cell's chromosomes except the organellar chromosomes, and is the site of RNA synthesis and processing. In some species, or in specialized cell types, RNA metabolism or DNA replication may be absent [goid 5634] [evidence IEA]; All of the contents of a cell…	The process whereby relatively unspecialized cells, e.g. embryonic or regenerative cells, acquire specialized structural and/or functional features that characterize the cells, tissues, or organs of the mature organism or some other relatively stable phase of the organism's life history. Differentiation includes the processes involved in commitment of a cell to a specific fate [goid 30154] [evide…	Interacting selectively with any protein or protein complex (a complex of two or more proteins that may include other nonprotein molecules) [goid 5515] [evidence IEA]	PK1.3; Fmip; C22orf19	9.27992	0.838062	6.72442	4.92884e-07	0.00011192	6.38156
CXXC5	1010048	Homo sapiens	ILMN_166144	CXXC5		31542945	NM_016463.5	CXXC5	ILMN_1745256	1010048	S	2392	TCTGGCCTTGCTAATGGCAACAGAAGAAAGGGCTTCTTTGCGTGGTCCCC	5	+	139043454-139043503	Homo sapiens CXXC finger 5 (CXXC5), mRNA.			Interacting selectively with DNA (deoxyribonucleic acid) [goid 3677] [evidence IEA]; Interacting selectively with zinc (Zn) ions [goid 8270] [evidence IEA]; Interacting selectively with any metal ion [goid 46872] [evidence IEA]	HSPC195	11.2051	0.839817	6.40578	1.07613e-06	0.000223906	5.62539
KRT13	2230035	Homo sapiens	ILMN_17796	KRT13		131412227	NM_002274.3	KRT13	ILMN_1721218	2230035	A	1343	ACTTCTAGTGCCTCTGTTACCACCACCTCTAATGCCTCTGGTCGCCGCAC	17	-	39657529-39657578	Homo sapiens keratin 13 (KRT13), transcript variant 2, mRNA.	A cytoskeletal structure that forms a distinct elongated structure, characteristically 10 nm in diameter, that occurs in the cytoplasm of eukaryotic cells. Intermediate filaments form a fibrous system, composed of chemically heterogeneous subunits and involved in mechanically integrating the various components of the cytoplasmic space. Intermediate filaments may be divided into five chemically di…	The process whose specific outcome is the progression of the epidermis over time, from its formation to the mature structure. The epidermis is the outer epithelial layer of a plant or animal, it may be a single layer that produces an extracellular material (e.g. the cuticle of arthropods) or a complex stratified squamous epithelium, as in the case of many vertebrate species [goid 8544] [pmid 7493…	The action of a molecule that contributes to the structural integrity of a complex or assembly within or outside a cell [goid 5198] [evidence IEA]	MGC161462; CK13; K13; MGC3781	6.55597	0.84137	6.29891	1.40191e-06	0.000278208	5.36911
FJX1	6270437	Homo sapiens	ILMN_29566	FJX1		18765710	NM_014344.2	FJX1	ILMN_1746465	6270437	S	2017	CTCTGGGGAGCCCTGCAGACCTTGACAATTTGCCTGACTCATTCCTGACC	11	+	35598647-35598696	Homo sapiens four jointed box 1 (Drosophila) (FJX1), mRNA.	The space external to the outermost structure of a cell. For cells without external protective or external encapsulating structures this refers to space outside of the plasma membrane. This term covers the host cell environment outside an intracellular parasite [goid 5576] [evidence IEA]			FLJ25593; FLJ22416	9.24302	0.841681	6.20383	1.77558e-06	0.000336797	5.14007
DYRK3	3990152	Homo sapiens	ILMN_552	DYRK3		51702239	NM_003582.2	DYRK3	ILMN_2400322	3990152	A	1738	AAGTCTGTCCCCAGACCTCTCACCACCATAGACAAGGTGTCAGGGAAACG	1	+	204888736-204888785	Homo sapiens dual-specificity tyrosine-(Y)-phosphorylation regulated kinase 3 (DYRK3), transcript variant 1, mRNA.	A membrane-bounded organelle of eukaryotic cells in which chromosomes are housed and replicated. In most cells, the nucleus contains all of the cell's chromosomes except the organellar chromosomes, and is the site of RNA synthesis and processing. In some species, or in specialized cell types, RNA metabolism or DNA replication may be absent [goid 5634] [pmid 10779429] [evidence IDA]	The process of introducing a phosphate group on to a protein [goid 6468] [evidence IEA]; The process of introducing a phosphate group on to a protein [goid 6468] [pmid 10779429] [evidence IDA]; The process by which a myeloid precursor cell acquires specializes features of an erythrocyte [goid 30218] [evidence IEA]; The process by which a myeloid precursor cell acquires specializes features of an …	Interacting selectively with a nucleotide, any compound consisting of a nucleoside that is esterified with (ortho)phosphate or an oligophosphate at any hydroxyl group on the ribose or deoxyribose moiety [goid 166] [evidence IEA]; Interacting selectively with magnesium (Mg) ions [goid 287] [evidence IEA]; Interacting selectively with magnesium (Mg) ions [goid 287] [pmid 10779429] [evidence IDA]; C…	DYRK5; hYAK3-2; RED; REDK	6.8346	0.843759	6.35522	1.21939e-06	0.000247179	5.50429
LOC731954	6580019	Homo sapiens	ILMN_171138	LOC731954		169201961	XR_015662.2	LOC731954	ILMN_3298400	6580019	M	797	GAGTAGGGAGACGCCAGAGGAGCCTCACGGTCATGTCCAACACCACCGCA				PREDICTED: Homo sapiens similar to supervillin (LOC731954), mRNA.					7.73755	0.85278	6.77065	4.40524e-07	0.000101182	6.49024
ARHGEF3	6250435	Homo sapiens	ILMN_18508	ARHGEF3		9506400	NM_019555.1	ARHGEF3	ILMN_1781010	6250435	S	3381	CTTTGTAGGCGCCATCAGCCACTTTTAGAAGCCATCAGCCAGTGTGTTGG	3	-	56736615-56736664	Homo sapiens Rho guanine nucleotide exchange factor (GEF) 3 (ARHGEF3), mRNA.	The living contents of a cell; the matter contained within (but not including) the plasma membrane, usually taken to exclude large vacuoles and masses of secretory or ingested material. In eukaryotes it includes the nucleus and cytoplasm [goid 5622] [evidence IEA]; All of the contents of a cell excluding the plasma membrane and nucleus, but including other subcellular structures [goid 5737] [evid…	A series of reactions within the cell that occur as a result of a single trigger reaction or compound [goid 7242] [evidence IEA]; Any process that modulates the frequency, rate or extent of Rho protein signal transduction [goid 35023] [evidence IEA]	Stimulates the exchange of guanyl nucleotides by a GTPase. Under normal cellular physiological conditions, the concentration of GTP is higher than that of GDP, favoring the replacement of GDP by GTP in association with the GTPase [goid 5085] [evidence IEA]; Stimulates the exchange of guanyl nucleotides by a GTPase of the Rho family. Under normal cellular physiological conditions, the concentratio…	DKFZP434F2429; XPLN; GEF3; MGC118905; STA3	8.05633	0.854251	6.32609	1.31056e-06	0.000261178	5.43441
KCTD6	5130168	Homo sapiens	ILMN_15146	KCTD6		40255152	NM_153331.2	KCTD6	ILMN_1800942	5130168	S	1222	GGCAGTGAGGACCAGAAGGAAGTTTTGTGCTTTGGCAGACTCCTCCATGT	3	+	58462516-58462565	Homo sapiens potassium channel tetramerisation domain containing 6 (KCTD6), mRNA.	A protein complex that forms a transmembrane channel through which potassium ions may cross a cell membrane in response to changes in membrane potential [goid 8076] [evidence IEA]; Double layer of lipid molecules that encloses all cells, and, in eukaryotes, many organelles; may be a single or double lipid bilayer; also includes associated proteins [goid 16020] [evidence IEA]	The directed movement of potassium ions (K+) into, out of, within or between cells [goid 6813] [evidence IEA]	Catalysis of the transmembrane transfer of a potassium ion by a voltage-gated channel [goid 5249] [evidence IEA]; Interacting selectively with any protein or protein complex (a complex of two or more proteins that may include other nonprotein molecules) [goid 5515] [evidence IEA]	MGC27385	7.80424	0.864424	6.81592	3.94746e-07	9.41628e-05	6.59639
RHOD	4180270	Homo sapiens	ILMN_177002	RHOD		17738304	NM_014578.2	RHOD	ILMN_2089167	4180270	S	867	ACCTGCTCTGTGTAGGGCTCGTCCTGCGGTGCCCGAGAATCACTCGCTAA	11	+	66595830-66595879	Homo sapiens ras homolog gene family, member D (RHOD), mRNA.	The living contents of a cell; the matter contained within (but not including) the plasma membrane, usually taken to exclude large vacuoles and masses of secretory or ingested material. In eukaryotes it includes the nucleus and cytoplasm [goid 5622] [evidence IEA]; The membrane surrounding a cell that separates the cell from its external environment. It consists of a phospholipid bilayer and asso…	Any series of molecular signals in which a small monomeric GTPase relays one or more of the signals [goid 7264] [evidence IEA]; A series of molecular signals within the cell that are mediated by a member of the Rho family of proteins switching to a GTP-bound active state [goid 7266] [pmid 9116026] [evidence TAS]	Interacting selectively with a nucleotide, any compound consisting of a nucleoside that is esterified with (ortho)phosphate or an oligophosphate at any hydroxyl group on the ribose or deoxyribose moiety [goid 166] [evidence IEA]; Catalysis of the reaction: GTP + H2O = GDP + phosphate [goid 3924] [pmid 9116026] [evidence TAS]; Interacting selectively with GTP, guanosine triphosphate [goid 5525] [e…	ARHD; Rho; RHOHP1; RHOM	11.0962	0.867586	6.68852	5.37886e-07	0.000120976	6.29699
[truncated: 158 more rows]
